# Supplementary material for: Homozygous receptors for insulin and not IGF-1 accelerate intimal hyperplasia in insulin resistance and diabetes
Source: Nat Commun. 2019 Sep 27;10:4427. doi: 10.1038/s41467-019-12368-2 (PMC6765023; doi:10.1038/s41467-019-12368-2)
Supplement: Supplementary file 3 — Supplementary Data [file 41467_2019_12368_MOESM3_ESM.xlsx]

## Sheet: normalized_count_matrix.sort.pr
Gene	QT10_WT3_ins	QT11_IGF1R_KO3_ctl	QT12_IGF1R_KO3_ins	QT1_WT1_ctl	QT2_WT1_ins	QT3_IGF1R_KO1_ctl	QT4_IGF1R_KO1_ins	QT5_WT2_ctl	QT6_WT2_ins	QT7_IGF1R_KO2_ctl	QT8_IGF1R_KO2_ins	QT9_WT3_ctl
Gm16088	0	0	0	0	0	0	0	0	0	0	0	1.0008
Gm26206	0	0	0	0	0	0	0	0	0	0	0	0
Xkr4	509.189	337.647	290.541	468.278	556.253	198.876	167.857	393.483	492.353	186.167	153.615	409.326
Gm1992	0	1.8056	0	0	0	0	0	0	0	0	0	0
Gm22848	0	0	0	0	0	0	0	0	0	0	0	0
Rp1	0	0	0	0	0	0	0	1.27754	0	0	0.908962	1.0008
Sox17	118.357	269.937	237.357	108.162	101.365	346.229	351.568	22.9957	22.5415	12.3426	3.63585	179.143
Gm22307	1.70297	0.902798	0	0	0	0	0	0	0	0	0	1.0008
Gm6085	6.81189	12.6392	4.92442	17.8149	5.02639	15.4566	3.73016	6.38771	13.0503	8.22838	9.08962	16.0127
Gm25493	0	0	0	0	0	0	0	0	0	0	0	0
Mrpl15	1052.44	971.411	1038.07	819.487	960.878	971.708	1083.61	825.292	895.726	863.98	1012.58	953.759
Lypla1	2078.48	2184.77	2138.18	1958.37	2354.86	2093.86	2037.6	2436.27	2353.8	2012.87	2099.7	1899.51
Tcea1	1303.63	1099.61	1144.44	809.307	1015.33	1129.37	1161.01	792.076	873.185	950.378	1014.4	1246.99
Gm6104	4.25743	1.8056	0	6.36248	0.837731	6.18266	0.932541	0	0	2.0571	0	1.0008
Rgs20	3.40595	0.902798	0.984885	2.54499	0.837731	6.18266	2.79762	2.55508	0	1.02855	0	4.00319
Gm17100	0	0	0	0	0	0	0	0	0	0	0	0
Gm16041	0	0	0	0	0	0	0	0	0	0	0	0
Gm17101	0	0	0	0	0	0	0	0	0	0	0	0
Atp6v1h	4454.98	3662.65	4210.38	3445.92	3988.44	4485.52	4851.08	3989.76	4402.7	4544.12	5176.54	3660.91
Oprk1	0	0	0	1.2725	0	1.03044	0	0	0	0	0	0
Gm22463	0	0	0	0	0	0	0	0	0	0	0	0
Npbwr1	0.851487	0	0	0	0	0	0	0	0	0	0	0
Rb1cc1	2329.67	3636.47	2210.08	3551.53	2594.45	3720.93	1994.71	3305	2701.42	3853.97	2573.27	3661.92
4732440D04Rik	3.40595	12.6392	4.92442	13.9974	9.21504	7.2131	6.52779	7.66525	8.30475	7.19983	1.81792	12.0096
Fam150a	41.7229	30.6951	26.5919	24.1774	25.9697	46.3699	33.5715	22.9957	23.7278	74.0554	65.4453	18.0143
St18	1.70297	8.12518	0.984885	6.36248	8.37731	1.03044	5.59525	61.322	56.9468	20.571	12.7255	1.0008
Pcmtd1	2133.83	2563.04	1899.84	2206.51	1899.97	2409.18	1552.68	2838.7	2538.88	2736.97	2133.33	2647.11
Gm26983	0	0.902798	0.984885	5.08998	2.51319	0	0.932541	0	0	0	0.908962	1.0008
Gm9826	5.10892	8.12518	3.93954	3.81749	7.53958	4.12177	2.79762	3.83262	2.37278	2.0571	4.54481	7.00558
Gm23274	0	0	0	0	0	0	0	0	0	0	0	0
Gm26901	4.25743	0.902798	0.984885	0	1.67546	6.18266	2.79762	3.83262	8.30475	1.02855	2.72689	2.00159
Sntg1	17.0297	15.3476	8.86396	11.4525	7.53958	78.3137	27.0437	16.608	7.11835	65.827	39.9943	19.0151
Gm16284	0	4.51399	0	1.2725	0.837731	1.03044	0.932541	6.38771	2.37278	1.02855	4.54481	1.0008
Gm23358	0	0	0	0	0	0	0	0	0	0	0	0
Gm15452	0	0.902798	0	1.2725	0	1.03044	0	0	0	0	0	1.0008
Gm24276	1.70297	2.70839	0.984885	0	1.67546	0	2.79762	5.11017	1.18639	5.14274	4.54481	2.00159
Gm6152	0	0	0	0	0	0	0	0	0	0	0	0
Gm7493	0	0	0	0	0	0	0.932541	0	0	0	0	0
Gm24765	0	0	0	0	0	0	0	0	0	0	0	0
Rrs1	1556.52	792.657	1302.02	680.785	1097.43	1245.81	1874.41	726.921	1055.89	988.434	1430.71	894.712
Adhfe1	166.04	219.38	133.944	113.252	67.8562	396.721	279.762	98.3707	72.3699	210.852	169.067	241.192
2610203C22Rik	11.0693	10.8336	9.84885	5.08998	15.9169	24.7306	24.2461	16.608	13.0503	17.4853	14.5434	5.00398
Gm6161	0	0.902798	1.96977	0	0	0	0.932541	1.27754	0	0	0	0
3110035E14Rik	0.851487	0	0	1.2725	1.67546	0	0.932541	0	3.55918	1.02855	0	0
Mybl1	149.862	120.072	130.005	244.319	311.636	186.51	165.06	376.875	338.122	212.909	203.607	127.101
Vcpip1	1794.93	1928.38	1904.77	1786.58	1817.04	1981.54	1869.74	2104.11	2175.84	2210.35	1947	1943.55
1700034P13Rik	1.70297	0	0.984885	1.2725	2.51319	1.03044	0.932541	0	0	0	4.54481	1.0008
Sgk3	152.416	251.881	138.869	240.502	180.95	234.941	169.722	399.87	314.394	278.736	225.423	274.218
Gm6195	0.851487	2.70839	0.984885	0	0	4.12177	0	1.27754	2.37278	3.08564	3.63585	2.00159
Gm22607	0	0	0	0	0	0	0	0	0	0	0	0
Mcmdc2	1.70297	1.8056	1.96977	2.54499	2.51319	1.03044	1.86508	1.27754	0	0	2.72689	5.00398
Snhg6	678.635	820.644	686.465	794.037	760.66	814.05	670.497	795.908	735.563	753.925	647.181	935.745
Snord87	0.851487	2.70839	10.8337	3.81749	1.67546	5.15222	4.66271	1.27754	1.18639	3.08564	3.63585	4.00319
Tcf24	6.81189	7.22239	3.93954	2.54499	5.86412	5.15222	10.258	2.55508	11.8639	4.11419	7.27169	8.00637
Gm10567	0	0	0	0	0	0	0	0	0	0	0	0
Ppp1r42	0	3.61119	0	2.54499	0	0	0	0	7.11835	2.0571	0.908962	1.0008
Gm15818	0	0	0	1.2725	0	0	0	0	0	0	0	0
Gm24674	0	0	0	0	0	0	0	0	0	0	0	0
Cops5	2704.32	2518.81	2946.78	2869.48	3194.27	2732.74	3027.03	2852.75	2871.07	2614.57	3018.66	2464.96
Cspp1	657.348	621.125	624.417	612.07	589.763	573.957	553.929	517.404	535.063	670.613	552.649	656.523
Arfgef1	2673.67	2881.73	2564.64	2571.71	2743.57	2794.56	2363.06	2951.12	2948.18	2907.7	2537.82	2909.32
Gm26348	3.40595	0.902798	0	1.2725	0	0	0	0	1.18639	0	3.63585	0
Cpa6	157.525	152.573	169.4	213.779	231.214	118.501	124.961	198.019	164.909	175.882	175.43	161.128
Gm15604	0.851487	0	0.984885	0	1.67546	1.03044	0	0	0	0	1.81792	0
Gm25253	0	0	0	0	0	0	0	0	0	0	0	0
Gm15603	0	0	0	0	0	0	0	0	0	0	0	0
Gm22963	0	0	0	0	0	0	0	0	0	0	0	0
Prex2	1009.01	1518.51	1197.62	5686.78	5287.76	1258.17	810.378	4954.31	4861.84	1658.02	1026.22	1210.96
Gm24173	0	0	0	0	0	0	0	0	0	0	0	0
A830018L16Rik	2.55446	3.61119	1.96977	2.54499	4.18866	1.03044	1.86508	3.83262	0	1.02855	0.908962	7.00558
Gm22633	0	0	0	0	0	0	0	0	0	0	0	0
mmu-mir-6341	0	0	0	0	0	0	0	0	0	0	0	0
Gm2383	2.55446	0	1.96977	3.81749	1.67546	4.12177	2.79762	1.27754	0	3.08564	1.81792	1.0008
Gm6216	2.55446	0.902798	0	0	0	1.03044	0	0	1.18639	2.0571	0	0
Gm17644	0	0	0	0	0	0	0	0	2.37278	0	0	0
Sulf1	4550.35	7304.54	6320.99	5974.37	5059.06	6018.82	4841.75	5834.53	5522.66	7274.92	6021.87	5242.17
Slco5a1	9.36635	11.7364	4.92442	1.2725	4.18866	4.12177	12.123	1.27754	2.37278	11.314	7.27169	7.00558
Gm5250	0	0	0	0	0	0	0	0	0	0	0	0
Prdm14	0	0	0	0	0	1.03044	0	0	0	0	0	3.00239
Ncoa2	1259.35	1875.11	1258.68	1868.02	1445.92	1765.15	1068.69	1926.53	1539.94	1992.3	1258	1946.55
AC121538.1	0	0	0	0	0	0	0	0	0	0	0	0
Gm23169	0	0	0	0	0	1.03044	0	0	0	0	0	0
Tram1	6025.97	5058.38	6483.5	3303.4	4442.49	4098.07	5452.57	4033.2	4598.46	4462.87	5695.55	4855.87
Lactb2	1328.32	1216.97	1293.15	923.832	1120.88	1070.63	1096.67	991.372	1103.34	1002.83	1173.47	1057.84
Xkr9	0.851487	0.902798	0.984885	1.2725	0.837731	0	0	0	0	0	0	1.0008
Gm26273	0	0	0	0	0	0	0	0	0	0	0	0
Gm5523	7.66338	9.02798	6.89419	7.63497	7.53958	10.3044	13.0556	3.83262	4.74557	7.19983	9.08962	5.00398
Gm25491	0	0	0	0	0	0	0	0	0	0	0	0
Eya1	11.9208	17.1532	27.5768	43.2648	31.8338	25.7611	24.2461	19.1631	36.7782	25.7137	26.3599	26.0207
Gm22616	0	1.8056	0	0	0	0	0	0	0	0	0	0
Msc	4.25743	14.4448	2.95465	2.54499	0	5.15222	9.32541	1.27754	0	7.19983	0	7.00558
Gm9947	1.70297	0	0	0	0.837731	2.06089	0.932541	0	0	2.0571	0.908962	2.00159
Smt3h2-ps4	0.851487	0.902798	1.96977	0	0.837731	0	0	1.27754	0	1.02855	0.908962	0
Rpl5-ps1	12.7723	15.3476	11.8186	10.18	5.02639	21.6393	13.0556	25.5508	13.0503	13.3711	12.7255	14.0112
Trpa1	0	0.902798	0	0	0	0	0	0	0	0	0	0
Gm26345	0	0	0	0	0	0	0	0	0	0	0	0
Gm10566	3.40595	2.70839	6.89419	1.2725	2.51319	5.15222	5.59525	1.27754	3.55918	1.02855	4.54481	5.00398
Kcnb2	0.851487	0.902798	0	1.2725	0	0	0.932541	0	0	0	0.908962	1.0008
Gm25227	0	0	0	0	0	0	0	0	0	0	0	0
Gm25168	0	0	0	0	0	0	0	0	0	0	0	0
Terf1	187.327	207.644	183.189	198.509	181.788	248.337	196.766	235.068	181.518	274.622	241.784	291.232
Sbspon	0.851487	1.8056	1.96977	1.2725	0	4.12177	1.86508	1.27754	0	4.11419	0.908962	1.0008
Gm23259	0	0	0	0	0	0	0	0	0	0	0	0
4930444P10Rik	0	0	0	0	0	0	0	0	0	0	0	0
Rpl7	19245.3	21853.1	18328.7	17345.4	15562.5	20366.7	17522.4	15589.8	13400.3	17096.5	14866.1	22078.6
Rdh10	483.644	427.024	475.699	425.013	454.888	489.46	520.358	365.377	406.933	482.389	504.474	457.364
Stau2	627.546	524.526	575.173	609.525	769.875	583.231	559.525	599.167	745.054	538.959	613.549	620.494
Gm7568	0	0	0	0	0	0	0	0	0	0	2.72689	0
Ube2w	2299.87	2613.6	2569.56	2374.48	3028.4	2815.17	2664.27	2811.87	2808.19	2770.91	2919.59	2420.93
Tceb1	1777.05	1696.36	2041.67	1641.52	2025.63	1954.75	2007.76	1819.22	1816.37	1629.22	1996.08	1547.23
D030040B21Rik	0	0	0	1.2725	5.02639	0	0	0	0	0	0.908962	0
Tmem70	1268.72	1113.15	1281.33	1039.63	1390.63	1247.87	1382.03	1174.06	1257.58	1084.09	1373.44	1037.83
Ly96	208.614	270.839	203.871	166.697	175.924	247.306	223.81	295.112	250.329	310.621	244.511	240.191
Gm5828	1.70297	0.902798	0.984885	1.2725	0	1.03044	1.86508	0	1.18639	5.14274	4.54481	6.00478
Jph1	105.584	65.9043	96.5187	110.707	128.173	124.684	124.961	71.5423	91.3522	122.397	121.801	73.0582
Gdap1	27.2476	24.3756	29.5465	50.8998	49.4261	22.6697	10.258	45.9915	62.8788	34.9706	39.0854	26.0207
Gm25166	0	0	0	0	0	0	0	0	0	0	0	0
Pi15	3211.81	5784.23	4872.22	7898.38	8061.49	4711.19	3799.17	19570.7	18221.8	6175.4	4382.1	3918.12
Gm16070	0	0	0.984885	1.2725	2.51319	0	0.932541	0	0	2.0571	0.908962	0
Crispld1	19.5842	16.2504	6.89419	31.8124	24.2942	13.3958	5.59525	16.608	18.9823	8.22838	4.54481	18.0143
Crisp4	0	0	0	0	0	0	0	0	0	0	0	0
Defb44-ps	0	0	0	0	0	0	0	0	0	0	0	0
Defb18	0	0	0	0	0	0	0	0	0	0	0	0
Defb41	0	0	0	0	0	0	0	0	0	0	0	0
Gm15386	0	0	0	0	0	0	0	0	0	0	0	0
Gm24075	0	0	0	0	0	0	0	0	0	0	0	0
Gm15825	0	0	0	0	0	0	0	0	0	0	0	0
Tfap2d	0	0	0	0	0	0	0	0	0	0	0	0
Gm10075	0	1.8056	0.984885	1.2725	0.837731	0	0	1.27754	2.37278	0	0.908962	1.0008
Tfap2b	183.921	44.2371	52.1989	45.8098	56.128	0	0	7.66525	16.6095	0	0	166.132
Gm24633	0	0	0	0	0	0	0	0	0	0	0	0
Gm25568	0	0	0	0	0	0	0	0	0	0	0	0
Pkhd1	3.40595	2.70839	0.984885	3.81749	2.51319	1.03044	3.73016	8.94279	3.55918	1.02855	2.72689	0
4930486I03Rik	0	0	0	0	0	0	0	0	0	0	0	0
Gm15795	0	0	0	0	0	0	0	0	0	0	0	2.00159
Gm24162	0	0	0	0	0	0	0	0	0	0	0	0
Mir206	0	0	0	0	0	0	0	0	0	1.02855	0	0
Mir133b	0	0	0	0	0	0	0	0	0	0	0	0
Il17a	0	0	0	0	0	0	0	0	0	0	0	0
Il17f	0	0	0.984885	3.81749	0	0	0	0	2.37278	0	0	0
Mcm3	353.367	293.409	455.017	358.844	405.462	379.203	504.505	293.835	261.006	266.394	329.953	277.221
Gm24723	0	0	0	0	0	0	0	0	0	0	0	0
6720483E21Rik	0	9.02798	0.984885	1.2725	5.02639	5.15222	0	3.83262	3.55918	6.17129	0.908962	0
Paqr8	247.783	270.839	294.481	411.016	585.574	232.88	256.449	339.826	427.101	221.138	240.875	258.206
Gm24171	0	0	0	0	0	0	0	0	0	0	0	0
Efhc1	75.7823	132.711	83.7152	105.617	87.9618	129.836	69.008	86.8728	83.0475	145.025	71.808	120.096
Tram2	2430.99	1851.64	2355.84	1537.17	1729.08	1619.86	2252.09	1609.7	2014.49	1799.96	2061.53	1967.57
Tmem14a	246.931	295.215	240.312	360.116	294.044	301.92	222.877	330.883	274.057	272.565	303.593	300.239
Gsta3	18.7327	25.2784	12.8035	39.4474	41.8866	45.3395	35.4366	39.6038	80.6747	62.7414	69.9901	13.0104
Gm7094	2.55446	0	0.984885	1.2725	0	4.12177	0	0	0	0	0	0
Gm4956	0	0	0	0	0	0	0	0	0	0	0	0
Gm21909	0	0	0	0	0	0	0	0	0	0	0	0
Khdc1a	0	0	0	0	0	0	1.86508	0	0	0	0	0
Gm16329	0	0	0	0	0	0	0	0	0	0	0	0
Gm16327	0	0	0	0	0	0	0	0	0	0	0	0
Khdc1c	0	0	0	0	0	0	0	0	0	0	0	0
Gm2709	0	0	0	0	0	0	0	0	0	0	0	0
Gm16533	0	0	0	0	0	0	0	0	0	0	0	0
Khdc1b	0	0	0	0	0	0	0	0	0	0	0	0
Gm16328	0	0	0	0	0	0	0	0	0	0	0	0
Kcnq5	8.51487	1.8056	4.92442	26.7224	17.5924	13.3958	9.32541	15.3305	5.93196	9.25693	7.27169	9.00717
Gm7658	21.2872	22.57	24.6221	17.8149	22.6187	40.1873	33.5715	14.053	13.0503	9.25693	15.4524	20.0159
Gm26580	0	0	0	0	0	0	0	0	0	0	0	0
Rims1	6.81189	3.61119	11.8186	13.9974	17.5924	4.12177	1.86508	7.66525	4.74557	4.11419	2.72689	9.00717
Gm26866	0	0	0	0	0	0	0	0	0	0	0	0
4933415F23Rik	0	0	0	0	0	0	0	0	0	0	0	0
Gm24176	0	0	0	0	0	0	0	0	0	0	0	0
Gm6420	0	0	0	0	0	0	0	0	0	0	0	0
Mir30a	0	0	0	0	0	0	0	1.27754	0	1.02855	0	0
Gm27028	5.96041	7.22239	5.90931	0	5.02639	4.12177	3.73016	0	5.93196	5.14274	1.81792	9.00717
Mir30c-2	0	0	0	0	0	0	0	0	0	0	0	0
Ogfrl1	189.882	239.242	246.221	217.597	220.323	209.18	183.711	272.116	282.361	162.511	179.065	221.176
Gm7784	2.55446	0	2.95465	1.2725	0.837731	3.09133	2.79762	1.27754	0	1.02855	1.81792	0
B3gat2	27.2476	9.93078	31.5163	29.2674	13.4037	21.6393	13.9881	19.1631	15.4231	19.5424	21.8151	21.0167
Smap1	943.447	1003.01	956.323	848.754	924.855	888.242	977.303	862.34	805.56	911.293	817.157	904.72
1110058L19Rik	396.793	531.748	373.271	389.384	430.594	521.404	467.203	447.139	452.015	528.673	478.114	449.358
Gm26524	0	0	0	0	0	0	0	0	0	0	0	0
Fam135a	1070.32	1244.96	1000.64	1025.63	1023.71	1033.53	826.231	1018.2	924.2	1120.09	880.784	1175.94
Gm26607	0	0	0	0	0	0	0	0	0	0	0	0
Col9a1	0	0.902798	0	2.54499	6.70185	0	0	0	2.37278	0	0	1.0008
Col19a1	15.3268	16.2504	9.84885	24.1774	17.5924	20.6089	10.258	3.83262	11.8639	15.4282	8.18066	16.0127
Gm26418	0	0	0	0	0	0	0	0	0	0	0	0
Gm10222	0	0	0	2.54499	5.02639	0	0	3.83262	2.37278	0	0	3.00239
Lmbrd1	2351.81	2854.65	2431.68	2506.82	2294.55	2868.75	2495.48	2719.89	2547.18	2952.96	2544.18	2668.12
Bai3	0.851487	1.8056	0	1.2725	2.51319	0	0.932541	0	0	0	0	1.0008
Gm15702	0	0	0	0	0.837731	0	0	0	0	0	0.908962	0
Gm22260	0	0	0	0	0	0	0	0	0	0	0	0
Gm25294	0	0	0	0	0	0	0	0	0	0	0	0
Gm9884	0	0	0	0	0	0	0	0	0	0	0	0
Gm24064	0	0	0	0	0	0	0	0	0	0	0	0
4931408C20Rik	2.55446	0	0	0	0	1.03044	0.932541	0	0	0	0	0
n-R5s209	0	0	0	0	0	1.03044	0	0	0	0	0	0
Gm7846	2.55446	11.7364	4.92442	10.18	5.86412	11.3349	5.59525	2.55508	5.93196	6.17129	1.81792	1.0008
Gm597	0	0	0	0	0	0	0	0	0	0	0	0
Gm5697	0.851487	2.70839	0	1.2725	1.67546	0	0.932541	0	0	0	0.908962	1.0008
Gm6462	0	0	0	0	0	0	0	0	0	0	0.908962	0
Gm25586	0	0	0	0	0	0	0	0	0	0	0	0
Gm22679	0	0	0	0	0	0	0	0	0	0	0	0
Gm23785	0	0	0	0	0	0	0	0	0	0	0	0
mmu-mir-6342	0	0	0	0	0	0	0	0	0	0	0	0
Gm23771	0	0	0	0	0	0	0	0	0	0	0	0
AC132241.1	0	0	0	0	0	0	0	0	0	0	0	0
Gm9898	0	0	0	0	0	0	0	0	0	0	0	0
Phf3	3136.03	3877.52	3120.11	3697.87	3076.99	3473.62	2775.24	3485.13	3142.75	3664.72	2843.23	3968.16
Ptp4a1	1142.7	1022.87	1193.68	930.194	1161.93	1086.09	1078.95	1101.24	1118.77	1004.89	1083.48	912.727
Gm5698	0	0	0	0	0	2.06089	0	0	0	1.02855	0	0
Gm9458	0	0	0	1.2725	0	0	0	0	0	0	0	0
Gm5699	0	0	0	0	0	0	0	0	0	0	0	0
5S_rRNA	0	0	0	0	0	0	0	0	0	0	0	0
4931428L18Rik	0	0	0	0	0	0	0	0	0	0	0	0
Lgsn	5.10892	7.22239	3.93954	5.08998	5.02639	2.06089	2.79762	2.55508	0	0	0	6.00478
Pih1d3	0	0	0	0	0	0	0	0	0	0	0	0
Gm26145	0	0	0	0	0	0	0	0	0	0	0	0
Gm6489	0	0.902798	0.984885	0	0	0	0	0	0	0	0	0
Gm10307	1.70297	5.41679	1.96977	3.81749	3.35092	3.09133	2.79762	2.55508	2.37278	3.08564	0.908962	4.00319
Gm23032	0	0	0	0	0	0	0	0	0	0	0	0
Gm7910	0	0	0	0	0	0	0	0	0	0	0	0
Khdrbs2	0	0	0	1.2725	0	0	0	0	0	0	0	0
Gm25814	0	0	0	0	0	0	0	0	0	0	0	0
Gm9839	0	0	0	0	0	0	0	0	0	0	0	0
Gm5415	0.851487	0.902798	0	0	0	0	0	0	1.18639	0	0	0
Gm24732	0	0	0	0	0	0	0	0	0	0	0	0
Gm23024	0	0	0	0	0	0	0	0	0	0	0	0
Gm24901	0	0	0	0	0	0	0	0	0	0	0	0
Gm25792	0	0	0	0	0	0	0	0	0	0	0	0
Gm23453	0	0	0	0	0	0	0	0	0	0	0	0
Prim2	261.406	250.075	306.299	278.676	344.307	247.306	309.604	264.451	259.82	266.394	306.32	254.202
1700001G17Rik	8.51487	6.31959	9.84885	3.81749	5.02639	5.15222	1.86508	6.38771	3.55918	11.314	7.27169	6.00478
Rab23	1366.64	1190.79	1386.72	1378.11	1442.57	1133.49	1147.03	1525.38	1631.29	1196.2	1294.36	1226.98
Bag2	769.744	577.791	905.109	792.765	1294.29	599.718	839.287	625.995	743.868	541.016	804.431	590.47
Zfp451	1704.68	1617.81	1842.72	1464.64	1729.08	1407.59	1486.47	1568.82	1649.09	1482.14	1566.14	1577.26
Gm15455	4.25743	8.12518	3.93954	8.90747	7.53958	3.09133	0.932541	3.83262	5.93196	4.11419	0.908962	6.00478
Bend6	100.475	127.295	102.428	141.247	139.901	97.8921	86.7263	137.974	131.69	122.397	103.622	132.105
Dst	10635.1	11677.7	9886.27	14236.7	12402.6	8862.84	7560.11	13764.2	13872.5	11845.8	8904.19	11798.4
Gm23792	0	0	0	0	0	0	0	0	0	0	0	0
Gm26788	0	0	0.984885	0	0	0	0	2.55508	0	1.02855	0	0
D630036G22Rik	385.724	405.356	414.636	586.62	526.933	208.15	229.405	486.743	576.587	300.336	299.048	355.283
Mir5103	0.851487	1.8056	0	0	0	2.06089	0.932541	0	0	3.08564	0.908962	1.0008
Ccdc115	733.982	449.594	800.711	528.086	779.928	424.543	778.672	567.228	682.176	505.017	768.073	481.383
Imp4	730.576	609.389	804.651	609.525	682.751	611.053	788.93	591.502	672.684	568.787	828.973	658.524
Ptpn18	7.66338	5.41679	6.89419	10.18	10.8905	15.4566	16.7857	126.477	129.317	51.4274	47.266	6.00478
Prss39	0	0	0	0	0	0	0	0	0	0	0	0
Cfc1	0	0	0	0	0	0	0	0	0	0	0	0
Prss40	0	0	0	0	0	0	0	0	0	0	0	0
1700101I19Rik	0	0	0	0	0	0	0	0	0	0	0	0
Amer3	0	0	0	0	0	0	0	0	0	0	0	0
Arhgef4	167.743	138.128	166.446	262.134	165.033	126.744	136.151	255.508	198.128	163.539	127.255	169.135
C230030N03Rik	0	0	0	0	0	0	0	0	0	0	0	0
Fam168b	7530.55	7286.49	7708.69	6966.91	7582.3	6684.48	6947.43	6989.43	7458.85	6210.37	6010.06	7667.1
Plekhb2	2129.57	1831.78	1902.8	2401.2	2867.55	1778.54	1919.17	3436.59	3690.87	2240.18	2367.85	1959.56
Gm25096	0	0	0	0	0	0	0	0	0	0	0	0
Gm25634	0	0	0	0	0	0	0	0	0	0	0	0
Hs6st1	2498.26	1977.13	2608.96	2660.79	4014.41	1599.25	2582.21	2243.36	2789.21	1470.82	1905.18	1889.5
Uggt1	5783.3	5395.12	6253.03	5181.6	4968.58	4922.43	5681.97	5039.9	5339.95	5454.39	5762.82	5095.06
mmu-mir-6897	0.851487	0	0	0	0	0	0	0	0	0	0	0
Neurl3	17.8812	25.2784	29.5465	31.8124	31.8338	40.1873	50.3572	318.108	296.598	51.4274	49.0839	16.0127
Arid5a	104.733	130.003	135.914	147.609	145.765	128.805	165.992	166.08	161.349	120.34	117.256	127.101
Kansl3	2146.6	2140.53	2072.2	2688.78	2399.26	2364.87	2153.24	2249.75	2344.31	2463.37	2117.88	2365.88
mmu-mir-6898	0	0	0	0	0	0	0	0	0	0	0	0
Fer1l5	67.2675	69.5155	87.6547	67.4423	69.5317	90.679	72.7382	80.4851	71.1835	88.4551	85.4424	77.0613
Lman2l	383.169	467.65	437.289	449.191	365.251	497.704	546.469	431.809	421.169	479.303	427.212	435.347
Cnnm4	202.654	177.851	231.448	193.419	186.814	151.475	228.473	134.142	187.45	167.653	195.427	168.134
Cnnm3	480.239	833.283	432.364	785.13	394.571	885.151	424.306	698.815	422.356	847.523	382.673	937.747
Ankrd23	137.941	168.823	152.657	122.16	116.445	94.8008	120.298	108.591	105.589	149.139	127.255	149.119
Ankrd39	294.614	309.66	317.133	276.131	295.719	271.007	302.143	229.957	309.648	319.878	301.775	285.227
Sema4c	702.477	938.007	798.741	867.842	623.272	1030.44	967.978	866.173	665.566	978.149	826.246	999.796
D430040D24Rik	0	0	0	0	1.67546	0	0.932541	0	2.37278	0	0	1.0008
Fam178b	9.36635	20.7644	6.89419	10.18	11.7282	17.5175	18.6508	5.11017	5.93196	19.5424	19.9972	9.00717
Gm6428	0	0	0	0	0	0	0.932541	0	0	1.02855	0	0
Gm24133	0	0	0	0	0	0	0	0	0	0	0	0
Cox5b	1594.83	1558.23	1602.41	1459.55	1487.81	1648.71	1730.8	1471.73	1448.58	1467.74	1552.51	1643.31
Actr1b	3042.36	2621.73	3085.64	2952.19	3085.36	3019.2	3475.58	2814.42	2970.73	3244.04	3276.81	2752.19
Zap70	1.70297	0	0	0	0	1.03044	1.86508	0	0	3.08564	0	1.0008
Gm18828	0	0	0	0	0	0	0	0	3.55918	0	0	0
Tmem131	2496.56	2563.95	2334.18	2169.6	2218.31	2672.97	2587.8	1992.96	2135.51	2776.05	2370.57	2557.04
Rpl12-ps1	0	0	0	0	0	0	0	0	0	0	0	0
n-R5s210	0	0	0	0	0	0	0	0	0	0	0	0
Vwa3b	0.851487	8.12518	3.93954	3.81749	8.37731	15.4566	2.79762	2.55508	8.30475	11.314	8.18066	6.00478
Cnga3	1.70297	0.902798	0	0	0	4.12177	0	0	0	5.14274	0	0
Inpp4a	470.021	646.404	533.808	703.69	798.358	585.292	490.517	640.048	723.699	747.754	551.74	663.528
4930439A04Rik	0.851487	0	0	0	0	0	0	0	0	0	0	0
Coa5	3690.34	3715.92	3860.75	3363.21	3470.72	3780.7	3868.18	3685.71	3841.54	3666.77	3780.37	3549.83
Unc50	1766.84	1868.79	1874.24	1800.58	1864.79	1981.54	1846.43	1984.02	1848.4	1948.07	1894.28	1888.5
Mgat4a	166.04	218.477	180.234	263.407	252.157	231.85	313.334	398.593	397.441	302.393	268.144	211.168
4930594C11Rik	2.55446	0.902798	2.95465	1.2725	0.837731	0	3.73016	1.27754	1.18639	1.02855	1.81792	0
2010300C02Rik	11.9208	9.93078	9.84885	36.9024	33.5092	18.548	17.7183	34.4936	33.219	20.571	9.08962	18.0143
4930556I23Rik	0	0	0	0	0	0	0	0	0	0	0	0
Tsga10	201.802	222.991	229.478	254.499	283.153	158.688	142.679	210.794	238.465	191.31	141.798	259.206
Gm26805	0	0	0	1.2725	2.51319	1.03044	1.86508	0	0	0	1.81792	0
Lipt1	154.119	150.767	135.914	118.342	176.761	141.171	114.703	148.195	138.808	112.112	129.073	137.109
Mitd1	675.229	512.789	633.281	479.731	578.034	501.826	643.453	629.828	730.818	476.218	653.544	587.468
Mrpl30	1823.88	1856.15	1607.33	1579.17	1548.13	1979.48	1847.36	1720.85	1471.13	1759.84	1651.58	2032.62
Lyg2	1.70297	0	0	0	0	0	0	0	1.18639	0	0	0
Gm15457	0	0	0	0	0	0	0	0	0	0	0	0
Lyg1	0	0	0	0	0	0	0	0	0	0	0	0
Gm23409	0	0	0	0	0	0	0	0	0	0	0	0
Txndc9	2213.87	2037.62	2321.37	1944.37	2343.97	2182.48	2347.21	1966.14	2194.83	2025.21	2186.96	2111.68
Eif5b	6018.31	5275.05	6256.97	5819.12	6193.35	5826.13	6789.83	5697.83	5934.33	5916.21	6340.92	5452.34
Rev1	670.12	608.486	674.646	558.625	636.676	653.301	721.787	632.383	651.329	670.613	704.445	649.517
Aff3	416.377	316.882	359.483	226.504	216.135	216.393	144.544	486.743	531.504	318.85	270.871	297.237
Gm16150	1.70297	0	0	0	0	0	0	0	2.37278	0	3.63585	1.0008
Gm16151	0	0	0	0	1.67546	0	1.86508	0	0	0	0	0
Gm16152	0	1.8056	0	0	0	0	0.932541	0	0	1.02855	0.908962	0
Lonrf2	40.0199	37.0147	33.4861	82.7122	75.3958	17.5175	14.9207	98.3707	99.657	17.4853	23.633	38.0303
Chst10	50.2377	34.3063	47.2745	55.9898	62.8298	21.6393	35.4366	39.6038	35.5918	24.6851	27.2689	39.0311
Nms	0	0	0	0	0	0	0	0	0	0	0	0
Pdcl3	2180.66	1922.06	2261.3	2562.81	3102.96	1781.64	2047.86	2373.67	2470.07	1592.19	1776.11	1797.43
mmu-mir-6349	0	0	0	0	0	0	0	0	0	0	0	0
Npas2	34.911	22.57	37.4256	38.1749	37.6979	30.9133	42.8969	30.661	45.0829	59.6558	54.5377	33.0263
Gm20428	0	0	0	0	0	1.03044	0	0	0	0	0	0
Gm3617	1.70297	1.8056	0.984885	2.54499	0.837731	3.09133	0.932541	0	0	2.0571	0.908962	1.0008
Rpl31	9186.69	10634.1	8839.34	7976	7579.79	9692.35	8589.64	7230.88	6332.96	7786.11	7199.89	10706.5
Tbc1d8	29.802	55.0707	39.3954	91.6197	77.909	46.3699	33.5715	154.583	156.604	55.5416	45.4481	51.0406
Gm24826	0	0	0	0	0	0	0	0	0	0	0	0
Cnot11	930.675	918.146	1003.6	869.114	996.9	1061.36	945.597	840.622	850.643	953.464	941.684	898.715
Gm15832	22.1387	11.7364	12.8035	11.4525	12.566	21.6393	12.123	22.9957	28.4734	13.3711	14.5434	28.0223
Snord89	3.40595	0	6.89419	0	0	0	2.79762	1.27754	0	2.0571	0.908962	3.00239
Rnf149	1003.05	1029.19	996.703	964.551	944.123	1217.98	1192.72	1485.78	1340.62	1171.52	1118.93	1020.81
Gm23722	0.851487	0	0	0	0	0	0	0	0	1.02855	0	0
Creg2	2.55446	2.70839	5.90931	17.8149	21.781	17.5175	17.7183	49.8241	61.6924	30.8564	17.2703	5.00398
D930019O06Rik	0	0.902798	0	2.54499	3.35092	1.03044	0	3.83262	0	0	0.908962	0
Rfx8	0	5.41679	0.984885	12.725	0.837731	2.06089	0.932541	1.27754	5.93196	3.08564	0	1.0008
Gm3646	0.851487	0	0	1.2725	2.51319	0	0	1.27754	5.93196	0	0	0
Map4k4	10318.3	13117.7	10774.6	18200.5	15360.6	14014	12375.8	15725.3	13254.4	12171.8	10264	13111.4
Gm16894	5.10892	2.70839	1.96977	1.2725	0.837731	1.03044	1.86508	6.38771	2.37278	7.19983	1.81792	2.00159
Il1r2	11.9208	19.8616	11.8186	2.54499	1.67546	25.7611	33.5715	3.83262	3.55918	18.5139	26.3599	1.0008
Il1r1	2878.88	3747.52	5195.27	1950.74	2577.7	4523.65	7234.65	2443.94	2924.46	5363.88	7259.88	2287.82
Il1rl2	171.149	233.825	208.796	123.432	77.909	272.037	305.873	129.032	85.4202	308.564	242.693	270.215
Il1rl1	21.2872	38.8203	29.5465	19.0874	10.8905	81.405	115.635	7.66525	4.74557	85.3695	97.2589	15.012
Il18r1	0	2.70839	0	0	0	2.06089	0	2.55508	0	0	0	0
Il18rap	0.851487	0.902798	1.96977	2.54499	0	4.12177	1.86508	2.55508	1.18639	2.0571	0	3.00239
Slc9a4	2.55446	2.70839	0	0	0.837731	0	3.73016	3.83262	0	1.02855	5.45377	0
Slc9a2	5.10892	13.542	12.8035	2.54499	0	13.3958	12.123	0	0	0	0	7.00558
Mfsd9	231.604	240.144	267.889	211.234	141.577	232.88	261.112	172.468	149.485	242.737	282.687	226.18
Tmem182	5.10892	8.12518	8.86396	1.2725	4.18866	1.03044	2.79762	2.55508	5.93196	2.0571	0	1.0008
Gm5973	0	0	0	0	0	0	0	0	0	0	0	0
Gm9915	0	0	0	0	0	0	0	0	0	0	0	0
2610017I09Rik	0	0	0	0	0	0	0	0	0	0	0	0
Gm20646	0	0	0	0	0	0	0	0	0	0	0	0
Pou3f3	0	1.8056	0	2.54499	0	0	0.932541	0	1.18639	2.0571	0	0
2610207O16Rik	0	0	0	0	0	0	0	0	0	0	0	0
Mrps9	733.982	873.909	748.512	955.644	712.909	883.09	724.584	826.569	692.853	881.465	640.818	910.725
Gm23126	0	0	0	0	0	0	0	0	0	0	0	0
Gpr45	0.851487	0	3.93954	0	0.837731	1.03044	2.79762	0	0	1.02855	0.908962	1.0008
Gm24001	0	0	0	0	0	0	0	0	0	0	0	0
Tgfbrap1	1874.12	1592.54	1708.77	1600.8	1777.67	1456.02	1534.96	1642.92	1854.33	1591.16	1687.03	1588.26
8430432A02Rik	15.3268	18.9588	7.87908	16.5424	12.566	8.24354	13.9881	5.11017	14.2367	13.3711	11.8165	17.0135
AI597479	832.754	1107.73	811.545	1113.43	989.36	1136.58	849.545	1171.51	1134.19	1099.52	1017.13	1051.84
Fhl2	6255.02	9355.7	6900.1	14983.6	13818.4	6122.89	4611.42	16273.3	14695.8	6007.75	4884.76	8362.66
Gm8210	0	0	1.96977	2.54499	0	0	0	0	1.18639	0	0	1.0008
Nck2	468.318	641.89	586.991	746.955	692.804	700.701	549.267	591.502	532.69	592.443	584.462	662.527
1500015O10Rik	524.516	1041.83	971.096	535.721	544.525	616.205	629.465	324.495	334.563	736.44	768.982	527.42
Uxs1	1064.36	921.757	1095.19	949.282	1061.41	1027.35	1303.69	935.16	1118.77	1054.26	1252.55	829.66
Gm16103	0.851487	0	0	2.54499	1.67546	0	1.86508	1.27754	0	0	2.72689	1.0008
Gm26352	0	0	0	0	0	0	0	0	0	0	0	0
Gm24180	0	0	0	0	0	0	0	0	0	0	0	0
Tpp2	2933.37	2648.81	2961.55	2382.11	2962.22	2754.37	2985.06	2440.1	2820.05	2689.65	2975.94	2574.05
Mettl21c	5.96041	1.8056	0	0	1.67546	1.03044	0	3.83262	0	5.14274	0	0
Gm15838	0	0	0	0	0	0	0.932541	0	0	0	0	0
Gm8251	3.40595	4.51399	2.95465	2.54499	2.51319	0	0.932541	3.83262	8.30475	1.02855	4.54481	5.00398
Tex30	131.98	120.975	104.398	105.617	131.524	147.353	133.353	97.0931	91.3522	114.169	77.2618	97.0773
Kdelc1	1593.98	1668.37	1584.68	1511.72	1520.48	1734.24	1662.72	1645.47	1585.02	1747.5	1572.5	1630.3
Bivm	837.011	877.52	757.376	808.035	845.271	837.75	799.188	877.671	793.696	796.096	798.977	953.759
Ercc5	1301.07	1383.09	1210.42	1780.22	1408.23	1416.86	1315.82	2026.18	1889.92	1720.76	1537.05	1394.11
Mettl21e	0	0	0	1.2725	0	0	1.86508	0	0	0	0	0
Gm15833	0.851487	0	0	1.2725	0	0	0	0	0	0	0.908962	0
Gulp1	1932.02	2433.94	1993.41	1918.92	1926.78	2288.61	1747.58	2143.71	1921.96	1893.56	1685.22	2247.79
Gm16102	4.25743	3.61119	0	0	0	5.15222	0	1.27754	0	1.02855	0	3.00239
Col3a1	642436	520701	521029	301312	257899	707260	744119	414388	409369	707265	682220	673705
Col5a2	74149.2	75950.6	69030.6	71169.4	59927.9	95173.8	87923.7	87866.7	82850.5	93913.6	82549.2	83934.8
Gm23216	0	0	0	0	0	0	0	0	0	0	0	0
Gm23974	0	0	0	0	0	0	0.932541	0	0	1.02855	0	0
Gm23984	0	0	0	0	0	0	0	0	0	0	0	0
Wdr75	1879.23	1137.53	1726.5	928.922	1458.49	1371.52	2081.43	940.27	1256.39	1295.97	1920.64	1192.95
Gm5526	8.51487	6.31959	9.84885	6.36248	15.0792	11.3349	6.52779	15.3305	10.6775	7.19983	9.99858	12.0096
Gm5269	0	0	0	0	0	0	0.932541	0	0	0	0	0
Slc40a1	171.149	580.499	218.644	769.86	409.65	597.657	185.576	4384.52	3506.98	1102.6	648.09	546.435
Rpl23a-ps1	0	0	0	1.2725	0	2.06089	0	0	1.18639	0	0	0
Gm3852	0.851487	0.902798	0	0	0	0	0.932541	1.27754	0	0	0	1.0008
Gm4776	0	0	0	0	0	0	0	0	0	0	0	0
Dnah7b	86.0002	115.558	69.9268	95.4372	50.2639	125.714	70.8731	44.7139	46.2693	109.026	64.5363	134.107
n-R5s211	0	0	0	0	0	0	0	0	0	0	0	0
Dnah7c	0	0	0	0	0	0	0	0	0	0	0	0
Slc39a10	894.913	718.627	870.638	717.687	945.798	697.61	853.275	907.054	1236.22	819.752	1108.02	686.547
Gm4852	2.55446	2.70839	0.984885	0	0.837731	0	1.86508	0	0	0	0	3.00239
mmu-mir-6350	0	0	0	0	0	0	0	0	0	0	0	0
Gm22419	0	0	0	0	0	0	0	0	0	0	0	0
Gm23829	0	0	0	0	0	0	0	0	0	0	0	0
Gm5974	2.55446	4.51399	2.95465	0	3.35092	2.06089	3.73016	6.38771	1.18639	2.0571	3.63585	2.00159
Gm23240	0	0	0	0	0	0	0	0	0	0	0	0
Gm8357	0.851487	0.902798	0.984885	1.2725	1.67546	1.03044	0.932541	1.27754	3.55918	0	0.908962	2.00159
Gm22693	0	0	0	0	0	0	0	0	0	0	0	0
C230029F24Rik	0	0	0	0	0	0	0	0	0	0	0	0
PCGEM1	0	0	0	0	0	0	0	0	0	0	0	0
Gm25843	0	0	0	0	0	0	0	0	0	0	0	0
Tmeff2	2305.83	3135.42	2530.17	1948.19	1577.45	2811.05	2209.19	3534.96	3184.28	3055.81	2514.19	2801.23
Gm25736	0	0.902798	0	0	0	0	0	0	0	1.02855	0	0
Sdpr	7381.54	8363.52	8132.19	7075.07	7122.39	5932.26	4751.3	6654.71	6678.2	5163.31	5151.09	7525.99
Nabp1	348.258	269.937	278.722	367.751	335.93	296.768	239.663	275.949	294.225	258.165	315.41	298.237
Myo1b	800.398	1049.95	962.232	838.574	808.41	1108.76	1075.22	355.156	406.933	444.333	464.479	931.742
SNORA7	0	1.8056	0	0	0	1.03044	0	0	0	1.02855	0	0
Gm8420	0.851487	2.70839	2.95465	0	0.837731	3.09133	2.79762	0	3.55918	3.08564	1.81792	1.0008
Stat4	1.70297	2.70839	0.984885	1.2725	5.02639	4.12177	2.79762	1.27754	0	2.0571	0	0
Gm3940	0.851487	0.902798	0.984885	2.54499	0.837731	1.03044	0	0	1.18639	3.08564	0	5.00398
Stat1	4082.03	2974.72	3902.11	4309.94	4116.61	2350.44	4025.78	8903.19	10099.8	3695.57	3859.45	4535.61
Gls	8044	9456.81	8244.47	8145.24	9645.64	8176.57	6472.77	8853.36	9125.73	8426.89	7215.34	8337.64
Gm23460	0	0	0	0	0	0	0	0	0	0	0	0
Nab1	2999.79	3617.51	3441.19	3695.33	4220.49	3225.29	3208.87	4065.14	4005.26	3219.35	3257.72	2836.26
Gm5976	3.40595	1.8056	1.96977	2.54499	1.67546	3.09133	5.59525	5.11017	9.49114	3.08564	4.54481	1.0008
Tmem194b	90.2576	260.006	101.443	194.692	123.984	163.84	120.298	129.032	86.6066	101.826	74.5349	178.142
Mfsd6	364.436	680.71	387.06	991.274	662.645	648.149	371.151	1042.47	825.729	800.21	564.465	636.507
Inpp1	246.931	293.409	340.77	311.761	287.342	247.306	266.707	445.862	367.782	330.164	270.871	259.206
Hibch	478.536	482.997	486.533	502.636	443.997	482.247	428.036	516.127	486.421	518.388	535.379	557.444
Gm16107	0	0	0	0	0	0	0	0	0	0	0	0
1700019D03Rik	7.66338	2.70839	2.95465	2.54499	0.837731	3.09133	6.52779	1.27754	1.18639	3.08564	5.45377	8.00637
Mstn	0	0.902798	0	0	0	0	0.932541	0	0	0	0	0
Gm24349	0	0	0	0	0	0	0	0	0	0	0	0
1700019A02Rik	0	1.8056	0	0	0	0	0	0	0	2.0571	0	3.00239
Pms1	134.535	149.865	155.612	150.154	118.12	111.288	140.814	127.754	123.385	117.254	141.798	161.128
Ormdl1	310.793	362.925	292.511	287.584	309.123	319.437	290.953	385.817	325.071	314.736	300.866	372.296
Osgepl1	240.119	250.075	222.584	188.329	199.38	240.093	259.246	251.676	245.583	238.623	259.054	262.209
Asnsd1	2017.17	2575.68	1947.12	2558.99	1966.15	2566.83	1749.45	2049.18	1882.8	2221.66	1757.02	2780.21
Dnah7a	0	0	0.984885	0	0	1.03044	0	2.55508	1.18639	0	0.908962	1.0008
Gm25240	0	0	0	0	0	0	0	0	0	0	0	0
Stk17b	912.794	955.161	920.867	813.125	969.255	867.633	869.128	1837.1	1799.76	1234.26	1158.02	866.69
Hecw2	286.1	261.812	211.75	323.214	273.938	290.585	282.56	539.122	453.202	402.162	370.856	266.212
mmu-mir-7681	0	0	0	0	0	0	0	0	0	0	0	0
Gm24251	0	0	0	0	0	0	0	0	0	0	0	0
Gm25829	0	0	0.984885	0	0	0	0	0	0	0	0	0
Ccdc150	0	2.70839	0	2.54499	0.837731	0	0	2.55508	0	2.0571	0.908962	0
Gtf3c3	792.734	780.921	685.48	776.222	742.23	790.35	663.037	928.773	839.966	818.724	774.435	790.629
Pgap1	444.476	540.776	544.641	332.121	399.598	456.486	403.79	505.906	627.602	600.672	600.824	434.346
Ankrd44	744.199	572.374	716.996	609.525	534.472	589.413	633.195	740.974	724.886	741.583	727.169	615.49
Gm24053	0	0	0	0	0	0	0	0	0	0	0	0
Sf3b1	8703.9	7988.86	8750.7	7954.37	8559.1	7915.86	8762.16	7994.85	8761.51	8393.98	9140.52	8217.54
Coq10b	1317.25	1344.27	1455.66	1409.92	1905.84	1173.67	1284.11	1658.25	1800.94	1150.94	1381.62	1155.92
Hspd1	7211.24	4252.18	6818.36	3601.16	4912.45	4820.41	7630.05	3551.56	4261.52	4382.64	6534.53	4355.47
Hspe1	2883.13	2496.24	2518.35	1764.95	2003.01	2555.5	2717.42	2014.68	1787.89	1978.93	2302.4	2669.12
Gm16581	2.55446	4.51399	1.96977	2.54499	3.35092	1.03044	1.86508	2.55508	3.55918	4.11419	2.72689	3.00239
Mob4	2417.37	2397.83	2617.82	2352.84	3286.42	2293.77	2496.41	2502.7	2549.56	2009.78	2296.04	2148.71
Gm6822	0	0	1.96977	0	0	0	0.932541	0	1.18639	2.0571	3.63585	1.0008
Rftn2	590.08	1059.89	641.16	1366.66	810.086	819.202	552.064	1590.54	1116.4	951.407	643.545	1129.9
Gm10561	129.426	131.809	116.216	159.062	145.765	108.197	115.635	190.354	234.906	118.283	134.526	117.093
Mars2	217.129	148.962	221.599	197.237	250.482	155.597	177.183	150.75	191.009	174.853	219.969	109.087
Boll	0	0	1.96977	0	0	0	0	0	0	0	0	0
Gm8292	591.783	654.529	586.991	508.998	435.62	615.175	527.818	438.197	379.646	532.788	507.201	723.576
Plcl1	738.239	798.977	610.629	1289.04	897.21	621.357	392.6	1510.05	1366.72	854.723	606.278	872.695
Gm6644	2.55446	3.61119	0	1.2725	0.837731	3.09133	0	2.55508	2.37278	0	1.81792	1.0008
Hsfy2	0	0	0	0	0	0	0	0	0	0	0	0
Satb2	206.06	303.34	302.36	211.234	252.995	210.21	251.786	244.01	253.888	246.851	300.866	253.202
9130024F11Rik	11.0693	31.5979	16.743	20.3599	11.7282	10.3044	5.59525	7.66525	16.6095	11.314	17.2703	11.0088
Gm23943	0	0	0	0	0	0	0	0	1.18639	0	0	0
4930558J18Rik	0	3.61119	0	8.90747	5.02639	4.12177	0	0	1.18639	1.02855	1.81792	0
1700066M21Rik	351.664	287.993	354.558	201.054	361.062	285.433	300.278	237.623	263.379	290.05	329.953	260.207
Tyw5	399.347	386.398	455.017	449.191	655.106	323.559	373.949	554.453	607.433	358.963	402.67	374.298
9430016H08Rik	399.347	443.274	411.682	376.659	462.428	404.964	400.993	467.58	423.542	381.591	377.219	343.273
Gm22371	0	0	0	0	0	0	0	0	0	0	0	0
Gm24014	0	0	0	0	0	0	0	0	0	0	0	0
Spats2l	440.219	389.106	375.241	898.382	846.108	310.163	314.266	715.423	915.895	345.592	316.319	434.346
Gm17234	0	0	0	0	0	0	0	0	0	0	0	0
Kctd18	587.526	552.513	472.745	645.155	569.657	439.999	396.33	555.73	561.164	567.758	504.474	590.47
Sgol2	31.505	46.0427	49.2442	38.1749	51.1016	40.1873	40.0993	31.9385	37.9646	44.2275	19.0882	37.0295
Aox1	401.05	551.61	439.259	493.728	371.953	570.865	391.667	456.082	392.696	831.066	649.908	590.47
Aox3	8.51487	7.22239	2.95465	0	0	23.7002	27.0437	0	0	25.7137	23.633	16.0127
Gm24548	0	0	0	0	0	0	0	0	0	0	0	0
Aox4	0	0	0	0	0	2.06089	0	1.27754	0	1.02855	0	3.00239
Gm15759	0	0	0	0	0	0	0	0	0	0	0.908962	0
Aox2	0.851487	0	0	0	0	0	0	0	3.55918	1.02855	0	0
Bzw1	9634.57	8113.45	9757.25	6505	8362.23	7902.47	9528.71	6427.31	7602.4	7392.17	8857.83	7926.31
Clk1	2157.67	2924.16	1938.25	3186.33	2265.22	3056.29	1714.94	2905.13	2521.08	2876.85	2124.24	3350.67
Ppil3	888.101	821.546	949.429	780.04	901.399	863.511	1084.55	954.323	845.898	927.75	1055.3	785.625
Nif3l1	747.605	590.43	815.485	576.44	766.524	588.383	841.152	661.766	835.22	715.869	956.228	538.429
Orc2	909.388	771.893	942.535	787.675	936.583	835.689	1046.31	855.953	994.197	752.897	928.959	800.637
Gm23966	3.40595	0	0.984885	2.54499	1.67546	1.03044	0	0	1.18639	0	0.908962	0
Gm15834	11.9208	4.51399	0.984885	5.08998	1.67546	7.2131	11.1905	3.83262	3.55918	12.3426	10.9075	8.00637
Fam126b	360.179	484.803	452.062	531.903	609.03	503.887	403.79	585.114	527.945	516.331	502.656	487.388
Ndufb3	898.319	996.689	927.761	1201.24	1208.85	1103.6	1009.94	1185.56	1116.4	1010.03	1108.93	931.742
Gm10068	0	3.61119	0	6.36248	0	0	1.86508	1.27754	0	0	0.908962	0
Als2cr12	1.70297	0.902798	0.984885	0	0.837731	1.03044	0	1.27754	0	0	1.81792	1.0008
Cflar	2260.7	3120.07	2547.9	3293.22	3040.96	2681.21	2256.75	4848.27	4624.56	3852.94	3026.84	2857.27
Casp8	827.645	767.379	868.668	718.96	900.561	732.645	932.541	1117.85	1144.87	882.494	1043.49	744.593
Trak2	2557.01	2339.15	2625.7	2300.67	2953.84	2080.46	2540.24	2667.51	3009.88	2393.43	2518.73	1986.58
Stradb	330.377	519.109	313.193	489.911	482.533	438.969	353.433	525.069	448.456	483.417	377.219	471.375
Als2cr11	0	0	0	0	0	1.03044	0	0	0	0	0.908962	0
Gm25502	0	0	0	0	0	0	0	0	0	0	0	0
Tmem237	852.338	940.716	881.472	795.31	818.463	693.488	723.652	595.334	615.738	622.271	606.278	857.683
G730003C15Rik	7.66338	1.8056	3.93954	7.63497	7.53958	7.2131	9.32541	5.11017	0	11.314	4.54481	7.00558
Mpp4	21.2872	4.51399	9.84885	26.7224	11.7282	10.3044	11.1905	3.83262	4.74557	4.11419	9.08962	18.0143
Als2	1122.26	1054.47	1123.75	1045.99	909.776	760.467	918.553	698.815	781.833	712.784	740.804	1060.84
Cdk15	68.1189	150.767	87.6547	142.519	101.365	90.679	65.2779	166.08	135.249	106.969	74.5349	135.108
Fzd7	2790.32	3097.5	2952.68	3575.71	3279.72	2469.97	2077.7	3319.05	3145.13	2560.06	2161.51	3179.53
Gm26813	24.6931	26.1812	35.4558	19.0874	23.4565	9.27399	20.5159	15.3305	26.1006	5.14274	8.18066	24.0191
Gm973	0	0.902798	3.93954	2.54499	0.837731	2.06089	0	1.27754	0	4.11419	0.908962	3.00239
Gm24545	0	0	0	0	0	0	0	1.27754	0	0	0	0
Sumo1	1133.33	1264.82	1203.53	1328.49	1249.06	1444.68	1363.38	1392.52	1286.05	1310.37	1253.46	1179.94
Nop58	2962.32	1722.54	2888.67	1451.92	2388.37	1880.56	2972.94	1268.6	1573.16	1369	2383.3	1711.36
Snord70	2.55446	0	0	1.2725	0	0	0.932541	0	0	1.02855	0	0
Gm26293	0.851487	0.902798	0	0	0	1.03044	1.86508	0	0	0	0.908962	1.0008
Gm26287	0.851487	1.8056	0	0	0	0	0	0	1.18639	0	0.908962	0
Snord11	2.55446	0	0	0	0	0	0	0	0	0	0	0
Bmpr2	995.388	1039.12	865.714	1099.44	847.784	810.959	794.525	1147.23	1194.7	1187.97	980.77	989.788
Fam117b	722.061	1185.37	938.595	1206.33	1166.96	1051.05	664.902	1139.57	887.421	1021.35	641.727	1135.9
Ica1l	32.3565	28.8895	33.4861	92.8922	94.6636	32.9742	21.4484	98.3707	93.725	43.199	46.3571	34.0271
Wdr12	885.546	492.025	813.515	566.26	721.286	683.184	955.855	591.502	724.886	665.47	990.768	577.46
Carf	111.545	135.42	119.171	164.152	123.984	138.079	100.714	122.644	123.385	181.024	148.161	136.108
Gm15464	0	0.902798	0	2.54499	2.51319	2.06089	1.86508	1.27754	0	1.02855	0.908962	7.00558
Nbeal1	2019.73	2512.49	2004.24	2870.75	3061.07	2136.11	1598.38	3809.63	3801.2	2663.94	2100.61	2380.9
Cyp20a1	2412.26	2179.36	2460.24	1916.38	2246.79	1948.57	2055.32	2081.11	2152.12	2079.72	1990.63	2171.73
Abi2	1341.94	1244.96	1306.94	1100.71	1383.09	1312.78	1418.4	1306.92	1372.66	1298.03	1442.52	1197.95
Raph1	354.218	267.228	309.254	234.139	316.662	412.177	502.64	380.707	366.595	508.103	513.563	259.206
Gm11575	0	0.902798	4.92442	3.81749	0.837731	2.06089	1.86508	3.83262	1.18639	0	2.72689	2.00159
Gm11576	0.851487	0	0	0	0.837731	0	0	0	0	0	0	0
Gm11578	0	0	0	0	0	0	0	0	0	0	0	0
Gm23762	0	0	0	0	0	0	0	0	0	0	0	0
Gm11577	0	0	0	0	0	0	0	0	0	0	0	0
Eif4a-ps4	126.872	115.558	131.975	113.252	120.633	141.171	187.441	79.2076	87.793	111.083	125.437	107.085
Cd28	13.6238	18.9588	20.6826	29.2674	23.4565	40.1873	27.0437	148.195	135.249	68.9127	80.8976	28.0223
Gm11579	0	0	0	0	0	0	0	0	0	0	0	0
2310016D23Rik	0	0	0	0	0	0	0	0	0	0	0	0
Gm11609	0	0	0	0	0	0	0	0	0	0	0	0
Gm11581	1.70297	0	0	1.2725	0	3.09133	0.932541	0	2.37278	2.0571	0.908962	3.00239
Ctla4	0	0	0	0	0	0	0	0	4.74557	0	0	0
Rpl18-ps1	92.8121	85.7658	68.9419	81.4397	77.909	115.41	78.3335	71.5423	59.3196	94.6264	71.808	103.082
Gm11582	0	0	0	0	0.837731	0	0	0	1.18639	0	0	0
Icos	1.70297	0	1.96977	2.54499	0.837731	6.18266	4.66271	0	1.18639	3.08564	6.36273	1.0008
Rpl17-ps1	4.25743	4.51399	0.984885	1.2725	1.67546	1.03044	2.79762	1.27754	4.74557	3.08564	0	0
Gm11590	0	0	0	0	0	0	0	0	0	0	0	0
Gm11591	0	0	0	0	0.837731	0	0	0	0	0	0	0
Gm11587	0	0	0	0	0	0	0	0	0	0	0	0
9530026F06Rik	0	0	0	0	0	0	0	0	0	0	0	0
Gm11588	0	0	0	0	0	0	0	0	0	0	0	0
Gm25839	0	0	0	0	0	0	0	0	0	0	0	0
4930587A21Rik	0	0	0	0	0	0	0	0	0	0	0	0
Pard3b	1253.39	1212.46	1040.04	991.274	991.874	908.851	676.092	822.737	799.628	974.035	788.979	1329.06
4930448K12Rik	2.55446	0	3.93954	0	0	0	1.86508	0	3.55918	0	1.81792	0
Gm12747	0	3.61119	0	0	0	0	0	0	0	0	0	3.00239
Gm11610	3.40595	6.31959	2.95465	12.725	7.53958	3.09133	9.32541	1.27754	1.18639	8.22838	14.5434	4.00319
Gm11600	0	0	0	0	0	1.03044	0	2.55508	0	0	0	0
Gm11599	3.40595	3.61119	1.96977	2.54499	3.35092	7.2131	6.52779	3.83262	2.37278	6.17129	2.72689	7.00558
Nrp2	911.942	1240.44	1207.47	1006.54	1031.25	1047.96	1145.16	1203.44	1345.37	1180.77	1315.27	949.756
Ino80d	1225.29	1270.24	1224.21	1103.25	1146.02	1029.41	975.438	1175.34	1207.75	1305.23	1153.47	1326.06
Gm24942	0	0	0	0	0	0	0	0	0	0	0	0
Gm11601	0	0	0.984885	0	0	1.03044	0	1.27754	0	0	0	0
Gm11603	0	0.902798	0.984885	1.2725	0	1.03044	0	0	0	0	0	1.0008
Gm11602	37.4654	49.6539	30.5314	26.7224	30.996	32.9742	22.381	25.5508	22.5415	24.6851	31.8137	28.0223
Ndufs1	2501.67	2200.12	2524.26	2182.33	2177.26	2254.61	2565.42	2083.67	2228.04	2247.38	2465.1	2021.61
Eef1b2	19484.6	22616.9	18475.5	16141.6	14320.2	21917.5	18052.1	13911.1	11518.7	18484	16091.4	22658
uc_338	2.55446	0	0	2.54499	1.67546	2.06089	0	2.55508	0	1.02855	0.908962	3.00239
Gm26457	11.9208	4.51399	2.95465	3.81749	6.70185	4.12177	10.258	5.11017	2.37278	8.22838	15.4524	1.0008
Snora41	10.2178	9.02798	24.6221	13.9974	10.8905	8.24354	11.1905	3.83262	9.49114	9.25693	24.542	7.00558
Gpr1	0	0	0	0	0	1.03044	1.86508	0	0	0	0	0
Gm23611	0	0	0	0	0	0	0	0	0	0	0	0
Gm11607	0	0	0	0	0	0	0	0	0	0	0	0
Gm11608	0	0	0	0	0	1.03044	0	0	0	0	0	0
Gm24513	0	0	0	0	0	0	0	0	0	0	0	0
Zdbf2	1.70297	0.902798	0	0	0.837731	1.03044	2.79762	1.27754	1.18639	3.08564	2.72689	1.0008
Gm23448	0	0	0	0	0	0	0	0	0	0	0	0
Gm11606	0	0	0	0	0	0	0	0	0	0	0	0
Gm11605	16.1782	19.8616	18.7128	19.0874	10.0528	17.5175	27.0437	8.94279	14.2367	12.3426	18.1792	14.0112
Adam23	1217.63	1094.19	1094.21	575.168	508.503	2955.31	3329.17	268.284	274.057	2170.24	2338.76	1111.89
Gm22281	0	1.8056	0	0	0	2.06089	0.932541	0	0	0	0	0
Dytn	0	0	0	0	0	0	0	0	0	0	0	0
Gm12748	0	0	0	0	0	0	0	0	0	0	0	0
Mdh1b	0	0.902798	0	0	0	0	0	0	0	1.02855	0	0
Fastkd2	737.388	552.513	685.48	427.558	609.03	542.013	670.497	424.144	499.471	461.818	726.26	579.461
4933402D24Rik	1.70297	4.51399	1.96977	1.2725	4.18866	3.09133	1.86508	3.83262	0	2.0571	2.72689	3.00239
Gm13751	0	0	0	1.2725	0	0	0	0	0	0	0	1.0008
Gm13754	0	1.8056	0	0	0	1.03044	0.932541	0	1.18639	1.02855	0	0
Gm13749	28.9505	62.2931	49.2442	38.1749	37.6979	55.6439	48.4921	45.9915	37.9646	46.2846	53.6287	57.0454
Klf7	923.012	1074.33	901.169	791.492	569.657	971.708	731.112	824.014	771.155	1159.17	1073.48	1124.9
Gm26649	0	0	0	0	0	0	0	0	0	0	0	0
mmu-mir-6899	0	0	0	0	0	0	0	0	0	0	0	0
Gm13748	0.851487	0	0	0	0	0	0.932541	0	0	0	0	0
Gm13750	0.851487	0	2.95465	2.54499	0.837731	1.03044	5.59525	0	2.37278	3.08564	0	3.00239
Gm25748	0	0	0	0	0	0	0	0	0	0	0	0
Creb1	1230.4	1360.52	1234.06	1296.67	1285.08	1299.39	1261.73	1285.21	1296.73	1333	1211.65	1397.11
Mettl21a	1097.57	1161.9	1074.51	1301.76	1166.12	1119.06	1031.39	1415.52	1173.34	1356.65	1257.09	1100.88
2810408I11Rik	40.0199	23.4728	36.4407	20.3599	24.2942	24.7306	58.7501	15.3305	17.7959	19.5424	47.266	14.0112
Ccnyl1	1354.72	1109.54	1565.97	955.644	1327.8	1102.57	1612.36	988.817	1095.04	970.949	1352.54	931.742
Fzd5	1921.81	2303.04	2425.77	3593.53	4253.16	1663.14	1778.36	3426.37	4115.59	2071.49	2102.43	1796.43
Plekhm3	306.535	679.807	307.284	711.325	429.756	651.24	317.064	964.544	660.82	768.325	482.659	573.457
Rpl31-ps24	0	0	0	0	0	0	0	0	0	0	0	0
Rpl10a-ps1	170.297	182.365	137.884	151.427	145.765	201.967	154.802	102.203	126.944	162.511	93.6231	198.158
Gm24788	0	0	0	0	0	0	0	0	0	0	0	0
Akr1cl	3.40595	1.8056	1.96977	0	0	0	0.932541	0	0	1.02855	0.908962	0
Gm8550	0	0	0	0	0	0	0	0	0	0	0	0
Cryge	0	0	0	0	0	0	0	0	0	0	0	0
Crygd	0.851487	0	0	0	0	2.06089	0	0	0	1.02855	0	0
Crygc	0	0	0	0	0	0	0	0	0	0	0	0
Crygb	0	0	0	0	0	0	0	0	0	0	0	0
Cryga	0	0	0	0	0	0	0	0	0	0	0	0
D630023F18Rik	0	0	0.984885	0	2.51319	3.09133	0	5.11017	2.37278	0	0	0
Idh1	5494.64	6118.26	5998.93	4789.67	5421.8	5328.42	4769.02	4684.74	4426.43	5678.61	5025.65	5527.4
Pikfyve	922.16	882.034	862.759	608.253	676.049	816.111	843.95	921.107	993.01	1062.49	1092.57	970.773
Pth2r	0	0.902798	2.95465	0	0.837731	0	8.39287	0	0	1.02855	0.908962	1.0008
Gm5255	0	0	0	0	0	0	0	0	0	0	0	0
Gm8805	0	0	0.984885	0	1.67546	4.12177	0.932541	0	0	0	1.81792	0
Crygf	0	0	0	0	0	0	0	0	0	0	0	0
Gm8809	0	0	0	0	0	0	0	0	0	0	0	0
Gm15659	0	0	0	0	0	0	0	0	0	0	0	0
Gm8812	0	0	0	0	0	1.03044	0	0	0	0	0.908962	0
Map2	614.773	409.87	416.606	1269.95	1182.88	194.754	165.06	1291.59	1269.44	165.596	131.799	637.508
Gm24729	0	0	0	0	0	0	0	0	0	0	0	0
Gm10558	0	0	0.984885	1.2725	1.67546	0	0	0	0	0	0.908962	1.0008
Gm25411	0	0.902798	0	0	0	0	0	0	0	0	0	0
Unc80	0.851487	0	0.984885	0	0	1.03044	0	1.27754	0	1.02855	0	2.00159
Rpe	1336.83	1216.97	1363.08	1341.21	1477.76	1206.65	1293.43	1780.89	1678.75	1361.8	1391.62	1207.96
Kansl1l	610.516	839.602	554.49	811.852	649.242	798.593	466.271	701.37	587.264	744.668	500.838	878.7
Gm15789	4.25743	2.70839	0	1.2725	0	0	0	7.66525	3.55918	3.08564	2.72689	0
Acadl	2601.29	3074.93	2650.32	2879.66	2489.74	3414.89	2827.46	2506.54	2247.03	3070.21	2564.18	3175.53
Gm15793	3.40595	3.61119	4.92442	1.2725	4.18866	3.09133	1.86508	1.27754	0	1.02855	0.908962	0
Gm26010	0	0	0	0	0	0	0	0	0	0	0	0
Gm25832	0	0	0	0	0	0	0	0	0	0	0	0
Myl1	0	0	0	0	0	0	0	0	0	0	0	0
Rpl31-ps14	3.40595	1.8056	1.96977	1.2725	0.837731	2.06089	3.73016	2.55508	1.18639	2.0571	4.54481	3.00239
Gm15826	0	0	0	0	0	0	0	0	0	0	0	0
Lancl1	1307.03	1459.82	1123.75	1509.18	1197.96	1528.15	1210.44	1402.74	1162.66	1524.31	1196.19	1527.22
Cps1	1.70297	1.8056	0.984885	1.2725	0	0	0	0	0	3.08564	0	0
Gm15668	0	0	0	0	0	0	0	0	0	0	0	0
Gm26342	0	0	0	0	0	0	0	0	0	0	0	0
Kif22-ps	0	0	0	0	0	0	0	0	0	0	0	0
Gm22548	0	0	0	0	0	0	0	0	0	0	0	0
Gm15669	0	0	0	0	0	0	0	0	0	0	0	0
Gm23189	0	0	0	0	0	0	0	0	0	0	0	0
Gm15671	0	0	0	0	0	0	0	0	0	0	0	0
Erbb4	11.0693	1.8056	0.984885	76.3497	78.7467	0	3.73016	141.807	199.314	4.11419	0.908962	14.0112
Gm15670	0	0	0	0	0	0	0	0	0	1.02855	0	0
Gm25542	0	0	0	0	0	0	0	0	0	0	0	0
Gm16076	0	0	0	0	0	0	0	2.55508	1.18639	0	0	0
Gm8840	0	0.902798	1.96977	0	0.837731	0	0	0	0	0	0	1.0008
Ikzf2	200.099	278.062	139.854	212.507	165.033	238.032	100.714	232.513	138.808	259.194	179.065	281.224
Spag16	0	0	0	2.54499	0.837731	2.06089	0	0	0	0	0.908962	0
Gm22665	0	0	0	0	0	0	0	0	0	0	0	0
Gm23879	0	0	0	0	0	0	0	0	0	0	0	0
Gm23422	0	0	0	0	0	0	0	0	0	0	0	0
Vwc2l	0	0	0	0	0	0	0	0	0	0	0	0
Bard1	12.7723	38.8203	19.6977	27.9949	46.9129	48.4308	36.3691	37.0487	17.7959	41.1419	42.7212	37.0295
Gm16236	0	0	0	0	0	0	1.86508	0	0	0	0	0
Abca12	0	3.61119	0.984885	1.2725	0	0	1.86508	2.55508	1.18639	2.0571	1.81792	2.00159
Atic	2804.8	2068.31	2617.82	1808.22	2187.32	2203.09	2840.52	1676.13	1900.6	1822.59	2526	2037.62
Fn1	320677	310518	299851	385553	326263	265841	257907	323014	329867	290367	252620	347937
Apol7d	13.6238	13.542	11.8186	20.3599	14.2414	18.548	13.0556	20.4407	13.0503	10.2855	12.7255	19.0151
Gm5528	19.5842	9.93078	6.89419	7.63497	2.51319	6.18266	8.39287	10.2203	14.2367	14.3997	1.81792	19.0151
Mreg	5.96041	10.8336	5.90931	24.1774	10.8905	16.4871	8.39287	21.7182	9.49114	13.3711	13.6344	11.0088
Gm25360	5.10892	0	0.984885	0	0	3.09133	0.932541	0	2.37278	2.0571	1.81792	1.0008
D230017M19Rik	9.36635	8.12518	6.89419	8.90747	20.1055	10.3044	10.258	14.053	8.30475	13.3711	19.0882	15.012
Gm23472	0	0	0	0	0	0	0	0	0	0	0	0
Gm24497	0	0	0.984885	0	0	0	0	0	0	1.02855	0	0
Gm25939	0.851487	0	0	5.08998	0	1.03044	3.73016	3.83262	3.55918	0	0	0
Pecr	139.644	150.767	115.232	146.337	145.765	141.171	143.611	163.525	154.231	164.568	161.795	156.124
Tmem169	1.70297	0.902798	2.95465	1.2725	5.02639	0	2.79762	5.11017	2.37278	6.17129	0.908962	4.00319
Xrcc5	653.09	697.863	632.296	707.507	661.808	680.092	644.386	663.044	589.637	581.129	596.279	748.596
2017-03-04	0	0.902798	0	1.2725	0	1.03044	0	0	0	0	0	0
Gm15843	2.55446	5.41679	2.95465	0	2.51319	3.09133	3.73016	2.55508	1.18639	5.14274	4.54481	3.00239
Smarcal1	835.309	789.046	781.014	890.747	858.674	765.619	755.358	807.406	849.457	826.952	705.354	889.708
Ankar	0	0	0	1.2725	0	0	0	0	0	0	0.908962	0
Rpl37a	8405.03	10449.9	8975.25	9754.95	8473.65	9899.47	8604.56	8374.28	6859.72	8851.68	7932.51	9864.85
Igfbp2	2096.36	1997.89	2121.44	19817.8	14552.2	1153.07	870.061	14923	13095.4	3884.82	3094.11	2567.04
Igfbp5	18422.8	18692.4	27177.9	12891.7	14892.3	17759.7	34233.6	13674.8	19594.5	20176	37974.6	13954.1
Tnp1	0	0	0	0	0	0	0	0	0	0	0	0
Pinc	0	0	0	0	0	0	0	0	0	0	0	0
Gm25329	0	0	0	0	0	0	0	0	0	0	0	0
mmu-mir-6351	0	0	0	2.54499	0	0	0	0	0	0	0	0
Tns1	24270.8	22837.2	24925.5	42215	38701.5	16148.1	18573.4	35610.2	38955.2	18456.3	19429.1	21070.8
Rufy4	25.5446	18.056	21.6675	43.2648	43.562	14.4262	13.9881	31.9385	26.1006	15.4282	11.8165	42.0335
Cxcr2	0.851487	0	0	0	0	0	0	0	0	0	0	0
Cxcr1	0	0	0	0	0	0	0	0	0	0	0	0
Mir1928	0	0	0	0	0	0	0	0	0	0	0	0
Gm25524	0	0	0	0	0	0	0	0	0	0	0	0
Arpc2	11283.9	11404.1	11882.6	15605.9	16181.6	10916.5	11322	13185.5	12922.2	9990.28	10693.9	10823.6
Gpbar1	5.10892	1.8056	3.93954	12.725	16.7546	3.09133	10.258	8.94279	11.8639	2.0571	2.72689	3.00239
Aamp	3896.4	4001.2	3927.72	4273.04	4124.99	4402.05	4494.85	4258.05	4146.44	4025.74	3935.8	4183.33
Pnkd	313.347	366.536	353.574	380.476	354.36	427.634	424.306	383.262	332.19	342.506	396.307	394.314
Tmbim1	5029.73	5436.65	5316.41	7647.7	6845.94	4943.04	4795.13	7699.74	7161.06	5219.88	5188.35	5233.17
Gm216	13.6238	21.6672	9.84885	41.9923	30.996	23.7002	26.1112	17.8856	30.8462	24.6851	17.2703	25.0199
Slc11a1	355.921	675.293	495.397	1029.45	851.135	560.561	458.81	1688.91	1543.5	673.699	580.827	460.366
Ctdsp1	3420.42	3595.85	3260.95	3548.99	3528.52	3524.12	3223.79	3501.74	3146.31	3274.9	2833.23	3691.94
Mir26b	0	0	0	1.2725	0	0	0	0	0	0	0.908962	2.00159
Vil1	4.25743	0	0	0	0	1.03044	0.932541	0	0	4.11419	1.81792	0
Usp37	491.308	440.566	533.808	343.574	423.892	453.395	440.159	343.659	376.086	424.79	443.573	459.366
Rqcd1	1585.47	1173.64	1501.95	1047.26	1226.44	1321.03	1418.4	1024.59	1163.85	1130.37	1314.36	1264.01
Plcd4	21.2872	9.93078	10.8337	15.2699	11.7282	9.27399	12.123	15.3305	23.7278	13.3711	22.724	12.0096
Zfp142	992.834	738.489	909.049	659.153	631.649	695.549	935.339	599.167	728.445	778.611	844.426	739.589
Gm25035	0	0	0	0	0	0	0	0	0	0	1.81792	0
Bcs1l	447.031	423.412	504.261	381.749	438.971	436.908	483.056	384.54	427.101	453.59	481.75	468.373
Rnf25	994.537	944.327	981.93	884.384	884.644	951.099	1041.65	1070.58	1084.36	1023.4	1033.49	1045.83
Stk36	105.584	189.588	114.247	169.242	118.12	130.866	110.04	172.468	139.994	158.396	132.708	202.161
Ttll4	1028.6	820.644	905.109	549.718	651.755	719.249	842.085	508.461	588.451	737.469	863.514	736.586
Cyp27a1	73.2279	112.85	66.9722	152.699	82.0976	163.84	93.2541	373.042	277.616	260.223	169.067	136.108
Prkag3	8.51487	0.902798	1.96977	5.08998	12.566	2.06089	4.66271	5.11017	5.93196	5.14274	2.72689	2.00159
ZNFX1-AS1_2	0	0	0	0	0	0	0	0	0	0	0	0
Wnt6	5.10892	3.61119	3.93954	2.54499	5.86412	9.27399	4.66271	0	1.18639	6.17129	1.81792	4.00319
Wnt10a	0.851487	0	0.984885	1.2725	0.837731	0	5.59525	2.55508	1.18639	1.02855	0	0
Gm16582	0.851487	0	0	0	0	0	0	0	0	0	0	0
Cdk5r2	2.55446	0	0	0	1.67546	1.03044	0	0	0	0	0	0
Fev	0	0	0	0	0	0	0	0	0	0	0	0
Cryba2	0	0	1.96977	0	0	0	0	0	0	0	0	0
Mir375	0	0	0	0	0	0	0	0	0	0	0	0
Ccdc108	0	0	0	0	0	0	0	0	0	1.02855	0	0
Gm15841	0	0	0	0	0	0	0	0	0	0	0	0
Ihh	6.81189	2.70839	2.95465	2.54499	9.21504	0	0.932541	11.4979	1.18639	1.02855	0	0
Nhej1	58.7526	73.1267	69.9268	109.435	67.0185	94.8008	77.4009	90.7054	59.3196	98.7406	63.6273	77.0613
Slc23a3	17.0297	18.9588	14.7733	19.0874	16.7546	30.9133	10.258	21.7182	7.11835	44.2275	12.7255	28.0223
Cnppd1	1787.27	2665.96	1569.91	2856.75	1788.56	2784.26	1540.56	2440.1	1870.94	2759.59	1535.24	3239.58
Fam134a	2333.07	2758.05	2080.08	2616.25	2048.25	3106.79	2302.44	2629.18	2096.36	3000.27	2324.22	2983.38
Zfand2b	401.902	568.763	511.155	516.633	470.805	520.374	523.156	392.205	457.947	466.961	412.669	563.449
Abcb6	354.218	353.897	431.379	332.121	332.579	425.573	525.021	329.606	329.817	422.733	453.572	384.306
Atg9a	1330.87	1606.08	1535.44	1544.81	1280.05	1478.69	1553.61	1467.89	1539.94	1551.05	1457.97	1406.12
Ankzf1	652.239	691.544	626.387	712.597	556.253	687.306	572.58	688.595	609.806	755.983	688.084	749.597
Glb1l	979.21	951.549	931.701	1121.07	1130.1	874.846	844.882	1188.11	1066.57	1029.58	984.406	1004.8
AC166150.1	0	0	0	0	0	0	0	0	0	0	0	0
Stk16	1668.91	1572.67	1723.55	1371.75	1590.01	1507.54	1792.34	1516.44	1509.09	1543.85	1753.39	1445.15
Tuba4a	738.239	363.828	720.936	262.134	485.884	585.292	1321.41	296.39	476.93	618.157	1324.36	386.308
A630095N17Rik	0.851487	0	0	1.2725	0	0	0	0	0	0	0	0
Dnajb2	631.803	528.137	623.432	724.05	807.573	583.231	742.303	720.533	748.614	619.186	643.545	511.407
Ptprn	246.931	372.856	457.971	556.08	498.45	536.861	625.735	398.593	379.646	215.995	253.6	232.185
Resp18	0	0	0	0	0.837731	0	0	0	0	0	0	0
Dnpep	3015.11	3108.33	3300.35	3504.45	3229.45	3219.1	3714.31	3656.32	3622.06	3369.52	3502.23	2798.23
Des	39.1684	21.6672	45.3047	29.2674	25.1319	141.171	109.107	39.6038	33.219	133.711	169.976	29.0231
Gm15179	0	0	0	0	0	0	0	0	0	2.0571	0	0
Speg	1519.9	1145.65	1583.69	2118.7	2565.97	1119.06	1413.73	2363.45	2785.65	1601.45	1833.38	1110.88
Gm15178	2.55446	0.902798	0	0	2.51319	1.03044	0	0	0	0	2.72689	1.0008
Gmppa	2073.37	1923.86	2097.8	1579.17	1667.92	1903.23	2188.67	1717.02	1889.92	2242.23	2309.67	1806.44
Asic4	4.25743	2.70839	0.984885	1.2725	8.37731	0	0.932541	1.27754	1.18639	1.02855	1.81792	5.00398
Chpf	6547.93	6288.89	6521.91	9527.17	8753.45	5993.06	6369.26	8287.41	8042.55	6846.01	6700.87	6312.02
Obsl1	4087.14	3275.35	3652.94	3890.02	3814.19	2797.65	3390.72	3474.91	3618.5	2628.97	2655.99	3792.02
Tmem198	61.307	53.2651	66.9722	69.9872	68.6939	62.857	59.6826	67.7097	81.8611	71.9983	63.6273	50.0398
Inha	117.505	167.018	91.5943	165.424	132.362	174.145	138.949	136.697	115.08	231.423	125.437	174.139
Gm15181	0	0	0	0	0	0	0	0	0	0	0	0
Stk11ip	598.595	874.812	609.644	781.312	511.016	850.116	596.826	913.442	645.397	939.064	631.728	1009.8
Gm15183	0	0	0	0	0	0	0	0	0	0	0	0
Slc4a3	1042.22	950.647	875.562	1692.42	1492.84	911.942	870.061	1421.9	1443.84	1106.72	1006.22	988.787
Gm15180	0	0	0	0	0	0	0	0	0	0	0	0
Gm15182	0	0	0	0	0	0	0	0	0	0	0	0
Gm5257	1.70297	2.70839	2.95465	1.2725	0	4.12177	0.932541	5.11017	2.37278	0	5.45377	2.00159
mmu-mir-6343	0	0	0	0	0	0	0	0	0	0	0	0
Gm25974	0	0	0	0	0	0	0	0	0	0	0	0
Epha4	586.674	711.405	553.505	562.443	545.363	586.322	520.358	384.54	322.699	631.528	461.753	652.519
mmu-mir-6352	0	0	0	0	0	0	0	0	0	0	0	0
Gm26263	0	0	0	0	0	0	0	0	0	0	0	0
Pax3	1.70297	2.70839	1.96977	7.63497	4.18866	9.27399	14.9207	3.83262	1.18639	5.14274	5.45377	0
Sgpp2	5.10892	1.8056	3.93954	3.81749	3.35092	4.12177	15.8532	3.83262	1.18639	1.02855	8.18066	4.00319
Farsb	1271.27	752.031	1252.77	778.767	1154.39	983.043	1445.44	924.94	1129.45	881.465	1377.99	925.737
BC035947	0	0	0	0	0	0	0	0	0	0	0	0
Mogat1	1.70297	0.902798	0	0	1.67546	0	0	0	0	1.02855	0	2.00159
Acsl3	860.002	820.644	1087.31	521.723	965.904	602.809	773.077	388.373	495.912	410.391	658.997	639.509
Utp14b	94.515	80.3491	106.368	48.3548	80.4222	53.583	76.4684	52.3792	60.506	46.2846	67.2632	54.043
Kcne4	10565.2	12285.3	11301.6	5116.7	6024.96	9237.92	9325.41	8876.36	10007.2	12163.6	11524.7	10631.5
Gm5830	0.851487	0.902798	0	0	0	1.03044	0	0	1.18639	1.02855	0	1.0008
AC166333.1	0	0	0	0	0	0	0	0	0	0	0	0
Scg2	3675.02	5414.98	4518.65	361.389	341.794	2708	1882.8	1045.03	1073.69	4489.61	3958.53	4174.32
Gm24160	0	0	0	0	0	0	0	0	0	0	0	0
Ap1s3	110.693	102.016	121.141	6.36248	22.6187	75.2223	58.7501	25.5508	21.3551	63.77	76.3528	58.0462
Wdfy1	705.883	696.96	649.039	2872.02	3376.06	663.605	557.66	2562.75	2916.15	682.956	696.265	645.514
Mrpl44	584.12	555.221	617.523	577.713	601.491	637.844	669.565	549.343	594.383	606.843	598.097	613.488
Serpine2	1004.75	1091.48	996.703	2284.13	2075.06	1373.58	1280.38	2979.23	2770.23	2323.49	1966.99	1069.85
Gm5529	0.851487	0	0	1.2725	0	0	0	3.83262	2.37278	1.02855	1.81792	2.00159
Gm23934	0	0	0	0	0	0	0	0	0	0	0	0
Fam124b	0.851487	14.4448	19.6977	2.54499	5.02639	25.7611	23.3135	0	1.18639	0	0	7.00558
Cul3	3789.12	3754.74	3851.88	3509.54	3960.79	3644.68	3562.31	3503.02	3684.93	3324.27	3548.59	3743.98
Gm6189	2.55446	0.902798	0	0	0	1.03044	0	1.27754	1.18639	1.02855	0.908962	0
Dock10	157.525	277.159	160.536	596.8	440.647	298.828	145.476	1055.25	899.285	287.993	189.064	237.189
Nyap2	0	0	0.984885	2.54499	0	0	1.86508	7.66525	10.6775	2.0571	10.9075	0
Gm5530	0	1.8056	0.984885	1.2725	0.837731	2.06089	0.932541	6.38771	1.18639	3.08564	2.72689	1.0008
mmu-mir-6344	0	0	0	0	0	0	0	0	0	0	0	0
Irs1	893.21	875.714	958.293	661.698	588.925	542.013	451.35	477.8	584.891	745.697	680.812	1001.8
Gm9747	0	0	0	0	0	0	0	0	0	0	0	0
Rhbdd1	1047.33	1153.78	1041.02	1057.44	917.316	1209.74	963.315	1254.55	1157.92	1238.37	1175.29	1308.04
Gm22112	0	0	0	0	0	0	0	0	0	0	0	0
Col4a4	30.6535	47.8483	33.4861	76.3497	66.1808	27.822	5.59525	67.7097	56.9468	41.1419	19.9972	72.0574
Col4a3	23.8416	30.6951	24.6221	62.3523	46.0752	7.2131	6.52779	62.5995	65.2516	7.19983	14.5434	46.0366
n-R5s213	0	0	0	0	0	0	0	0	0	0	0	0
C430014B12Rik	13.6238	21.6672	19.6977	1.2725	21.781	7.2131	11.1905	8.94279	8.30475	7.19983	15.4524	16.0127
Mff	2214.72	2820.34	2471.08	2838.94	2710.9	2656.48	2275.4	2765.88	2535.32	2308.06	2202.41	2546.03
Tm4sf20	0	0	0	0	0	0	0	0	0	0	0	0
Gm22396	0	0	0	0	0	0	0	0	0	0	0	0
Agfg1	1678.28	1482.39	1787.57	1565.17	1799.45	1687.87	1667.38	1485.78	1659.76	1356.65	1539.78	1444.15
Slc19a3	5.96041	9.93078	5.90931	10.18	5.86412	15.4566	6.52779	6.38771	11.8639	4.11419	8.18066	14.0112
Ccl20	4.25743	11.7364	1.96977	20.3599	12.566	58.7353	43.8294	28.1059	22.5415	26.7422	21.8151	3.00239
Daw1	0.851487	0.902798	0	0	4.18866	3.09133	0.932541	2.55508	0	1.02855	0	1.0008
n-R5s214	0	0	0	0	0	0	0	0	0	0	0	0
Sphkap	1.70297	4.51399	0	0	0	10.3044	5.59525	2.55508	0	2.0571	2.72689	1.0008
Gm6374	2.55446	0	1.96977	6.36248	0	3.09133	2.79762	0	1.18639	2.0571	0	1.0008
Gm25754	0	0	0	0	0	0	0	0	0	0	0	0
Gm24555	0	0	0	0	0	0	0	0	0	0	0	0
Pid1	1338.54	1223.29	1219.29	1294.13	1088.21	1068.57	883.116	1395.08	1236.22	1252.77	985.315	1311.04
mmu-mir-6353	0	0	0	0	0	0	0	0	0	0	0	0
Dner	7.66338	14.4448	3.93954	12.725	10.8905	8.24354	7.46033	11.4979	3.55918	5.14274	7.27169	3.00239
Mir5126	0	0	0	0	0	0	0	0	0	0	0	0
Trip12	8974.67	8179.35	8778.28	8044.72	8267.57	8555.77	9041.92	8425.39	9307.25	9260.01	9233.23	8414.7
Fbxo36	64.713	105.627	65.0024	86.5297	61.1544	93.7703	62.4803	88.1504	66.438	113.14	83.6245	69.055
Slc16a14	0	1.8056	1.96977	0	0	2.06089	0	0	0	0	1.81792	0
Gm15433	0	0	0	0	0	1.03044	0	5.11017	0	0	0	0
C130026I21Rik	0	0	0.984885	1.2725	0	2.06089	0	1.27754	1.18639	0	0	1.0008
Rpl19-ps1	5.96041	18.056	9.84885	11.4525	10.8905	6.18266	16.7857	6.38771	10.6775	7.19983	9.08962	14.0112
AC167036.1	0	0	0	0	0	0	0	0	0	0	0	0
Gm7582	0	0	0	0	0	0	0	2.55508	4.74557	0	0	0
Gm2389	0	0	0	0	0	0	0	0	0	0	0	4.00319
A530032D15Rik	11.0693	7.22239	8.86396	3.81749	3.35092	6.18266	6.52779	14.053	4.74557	6.17129	4.54481	14.0112
Gm10553	0	0	0	0	0	0	0	0	0	0	0	0
A530040E14Rik	0	0	0	1.2725	0.837731	0	0	3.83262	5.93196	0	0	0
Gm16038	0	0	0	0	0	0	0	0	0	0	0	0
Gm2635	0	0	0	0	0	0	0	0	0	0	0	0
Gm6264	9.36635	19.8616	18.7128	16.5424	14.2414	16.4871	16.7857	20.4407	13.0503	15.4282	13.6344	23.0183
Gm7609	0	0	0	0	0	0	0	3.83262	3.55918	0	0	0
Gm16028	0	0	0	0	0	0	0	0	0	0	0	0
Gm16026	0	0	0	0	0.837731	0	0	0	0	0	0	1.0008
Gm2619	0	0	0	0	0.837731	0	0	15.3305	9.49114	0	0	0
Gm16025	0	0	0	0	0	0	0	2.55508	0	0	0	0
Gm7281	0	0	0	0	0	0	0.932541	0	0	0	0	1.0008
Gm2666	0	0	0	0	0	0	0	0	0	0	0	0
Gm16092	0	0	0	0	0	1.03044	2.79762	0	0	0	0	0
Gm7592	0.851487	0	0	0	0	0	0	2.55508	1.18639	2.0571	0	0
G530012D18Rik	0	0	0	0	0	0	0	0	0	0	0	0
Sp110	127.723	81.2518	109.322	106.89	99.69	98.9225	184.643	461.192	506.59	208.795	225.423	160.127
Gm16094	0	0	0	0	0	0	0	0	0	0	0	0
Sp140	128.575	214.866	129.02	136.157	118.12	170.023	146.409	325.773	290.666	222.166	172.703	192.153
Gm10552	0	0	0	0	0	0	0	0	1.18639	0	0	0
Gm17017	2.55446	0.902798	0.984885	2.54499	0.837731	1.03044	7.46033	2.55508	2.37278	2.0571	3.63585	5.00398
Sp100	943.447	626.542	726.845	615.888	597.302	675.971	870.993	2256.14	2358.55	1274.37	1151.65	1219.97
n-R5s215	0	0	0	0	0	0	0	0	0	0	0	0
A630001G21Rik	19.5842	13.542	34.471	21.6324	24.2942	22.6697	24.2461	103.481	125.758	34.9706	39.0854	27.0215
mmu-mir-8096	0	0	0	0	0	0	0	0	0	0	0	0
Gm25472	0	0	0	0	0	0	0	0	0	0	0	0
Gm22906	0	0	0	1.2725	0.837731	0	0	0	0	0	0	0
Cab39	3825.73	3866.69	3884.39	3918.01	4663.65	4151.66	4313	4486.73	4565.24	4029.85	4054.88	3790.02
Itm2c	9958.14	11301.2	10095.1	13091.4	11615.1	13064	11959.8	15205.3	13521.3	14539.5	12864.5	11101.8
4933407L21Rik	0	0	0	0	0	0	0	0	0	0	0	0
Gpr55	0	0.902798	0	1.2725	1.67546	2.06089	0.932541	0	2.37278	2.0571	2.72689	0
Spata3	0	0	0	0	0	0	0	0	1.18639	0	0	0
2810459M11Rik	1.70297	0	0	1.2725	0.837731	0	0	0	2.37278	0	1.81792	0
Psmd1	4971.83	3864.88	4965.79	4069.44	4927.53	4165.05	5684.77	4614.48	4938.95	4051.45	5310.15	3730.97
Gm22786	0	0	0	0	0	0	0	0	0	1.02855	0	0
Htr2b	5.96041	1.8056	2.95465	3.81749	3.35092	5.15222	6.52779	7.66525	4.74557	26.7422	20.9061	3.00239
Gm21972	0	0	0	0	0	0	0	0	0	0	0	0
Armc9	475.981	337.647	426.455	351.209	376.141	414.238	466.271	319.385	355.918	389.82	524.471	372.296
Gm16341	0	0	0	0	0	0	0	0	0	0	0	0
B3gnt7	3.40595	0	3.93954	7.63497	7.53958	6.18266	7.46033	19.1631	22.5415	11.314	8.18066	2.00159
Gm5258	0	0	0	0	0	0	0	0	0	0	0	0
Ncl	14915.5	13339.7	14791	13394.3	13416.3	15202.1	16017.3	11619.2	11610	13539.8	14263.4	13584.8
Snora75	5.10892	0	0.984885	5.08998	2.51319	3.09133	2.79762	1.27754	3.55918	1.02855	6.36273	3.00239
Gm24148	1.70297	2.70839	1.96977	0	0	0	1.86508	3.83262	1.18639	1.02855	1.81792	0
Snord82	0	0	0	0	0	0	0	0	0	0	0	0
C130036L24Rik	22.9901	24.3756	15.7582	25.4499	22.6187	29.8828	13.9881	33.2161	23.7278	16.4568	13.6344	25.0199
Nmur1	0	0	0.984885	0	0	0	0	0	0	1.02855	0	0
1700019O17Rik	0	0	0	0	0	0	0	0	0	0	0	0
Ptma	8062.73	7872.4	7967.72	7590.43	7047.83	8570.2	8658.64	6344.27	5924.84	6596.08	6224.57	8473.75
Pde6d	1204	1291	1208.45	1468.46	1499.54	1160.28	1059.37	1432.12	1403.5	1145.8	1082.57	1180.94
Cops7b	662.457	550.707	644.115	668.06	660.132	730.584	794.525	633.661	665.566	656.213	692.629	566.451
Gm22955	0	0	0	0	0	0	0	0	0	0	0	0
Nppc	2.55446	0.902798	5.90931	0	0.837731	2.06089	15.8532	1.27754	1.18639	1.02855	11.8165	0
Dis3l2	270.773	285.284	210.765	271.042	191.003	276.159	260.179	210.794	213.551	303.422	279.051	281.224
Gm6136	88.5546	61.3903	70.9117	86.5297	68.6939	107.166	64.3453	52.3792	47.4557	78.1696	47.266	81.0645
Alppl2	0	0	0	0	0	0	0	0	0	0	0	0
Alpi	0	0	0	0	0	0	0	0	0	0	0	0
Akp3	0	0	0	0	0	0	0	0	0	0	0	0
Ecel1	5.96041	3.61119	6.89419	3.81749	0	19.5784	13.9881	1.27754	4.74557	14.3997	18.1792	16.0127
Prss56	2.55446	2.70839	0.984885	2.54499	0.837731	0	1.86508	0	1.18639	1.02855	0.908962	3.00239
Chrnd	0	0	0	0	0	0	0	0	0	0	0	0
Chrng	0	0	0	0	0	0	0	0	0	0	0	0
Eif4e2	2988.72	2882.64	3096.48	2762.59	3005.78	3090.3	3330.1	2649.62	2696.67	2932.39	2856.87	2954.35
Gm26187	0	0	0	0	0	0	0	0	0	0	0	0
Efhd1	5.10892	14.4448	12.8035	39.4474	56.128	8.24354	12.123	11.4979	20.1687	9.25693	6.36273	14.0112
Gm16535	0	0	0	0	0	0	1.86508	0	0	0	0	0
Gigyf2	2470.16	2413.18	2551.84	2546.26	2427.74	2533.86	2552.37	2495.04	2645.65	2684.51	2472.38	2414.92
Gm22549	0	0	0	0	0	0	0	0	0	0	0	0
Kcnj13	0	0.902798	0	0	0	0	0.932541	0	0	0	0	0
Gm23504	1.70297	0	0	0	0	0	0	0	0	0	0	0
3110079O15Rik	0	0.902798	0	0	0	0	0	0	0	0	0	2.00159
Ngef	20.4357	9.93078	15.7582	6.36248	13.4037	24.7306	21.4484	7.66525	17.7959	38.0563	34.5405	8.00637
Neu2	1.70297	0	0	0	0	0	0.932541	0	0	0	0	0
Gm17181	0	0	0	0	0	0	0	1.27754	0	0	0	0
Gm6153	1.70297	0.902798	1.96977	0	0.837731	2.06089	0	0	0	0	1.81792	0
Inpp5d	68.1189	106.53	65.9873	119.615	123.146	136.018	144.544	746.084	835.22	230.395	236.33	65.0518
Atg16l1	1341.09	1088.77	1333.53	1206.33	1446.76	1308.66	1511.65	1228.99	1434.35	1305.23	1450.7	1138.91
Gm25395	0	0	0	0	0	0	0	0	0	0	0	2.00159
Scarna6	0	4.51399	0	1.2725	0	0	0	0	0	0	3.63585	1.0008
5830472F04Rik	0	0.902798	0	0	0	0	0	0	1.18639	0	0	0
Sag	12.7723	14.4448	7.87908	13.9974	13.4037	5.15222	13.9881	14.053	9.49114	18.5139	18.1792	8.00637
Dgkd	1557.37	1891.36	1600.44	2234.5	1870.65	1749.69	1376.43	2000.63	1891.11	1721.79	1362.53	1961.56
Usp40	1328.32	1312.67	1452.7	1093.07	1070.62	1211.8	1242.14	1071.86	1028.6	1273.34	1215.28	1352.08
Gm25198	0	0	0	0	0	0	0	0	0	0	0	0
Gm5832	0	0	0	0	0.837731	2.06089	0	0	0	0	0	0
Gm15375	0	0	0	0	0	0	0	0	0	0	0	0
Ugt1a10	0.851487	0	0	0	0	0	0	0	0	0	0	0
Gm20528	0	0	0	0	0	0	0	0	0	0	0	0
Ugt1a9	0	0	0	0	0	0	0	0	0	0	0	0
Ugt1a8	0	0	0	0	0	0	0	0	0	0	0	0
Ugt1a7c	689.704	519.109	510.17	113.252	107.23	658.453	641.588	227.402	139.994	818.724	897.145	635.506
Gm15373	0	0	0	0	0	0	0	0	0	0	2.72689	0
Ugt1a6a	341.446	277.159	235.387	43.2648	61.9921	381.264	327.322	77.93	65.2516	443.304	419.94	336.268
Ugt1a6b	5.10892	8.12518	5.90931	1.2725	3.35092	17.5175	23.3135	10.2203	0	15.4282	33.6316	1.0008
Gm15372	0	0	0	0	0	0	0	0	0	0	0	0
Gm15370	0	0	0	0	0	1.03044	0	0	0	1.02855	0	0
Gm15369	0	0	0	0	0	0	0	0	0	0	0.908962	0
Gm15374	0.851487	0	0	0	0	0	0	0	0	0	0.908962	0
Gm15371	0	0	0	0	0	0	0	0	0	0	0.908962	0
Ugt1a5	0	0	0	0	0	0	0	0	0	1.02855	0.908962	0
Gm15368	0.851487	0	0	0	0	0	0	0	0	0	0	0
Gm15376	0	0	0.984885	0	0	0	0	0	0	0	0	0
Ugt1a2	0	0	0	0	0	0	0.932541	0	0	0	0	0
Dnajb3	26.3961	30.6951	22.6523	38.1749	27.6451	26.7915	19.5834	17.8856	24.9142	26.7422	10.9075	19.0151
Ugt1a1	0.851487	0.902798	0	0	0	0	0	0	0	0	0	2.00159
Mroh2a	67.2675	92.0854	61.0629	64.8973	51.9393	49.4613	70.8731	65.1546	51.0149	84.3409	88.1693	77.0613
Hjurp	2121.91	2272.34	2235.69	1833.67	1855.57	1884.68	1871.61	1737.46	1714.34	2082.81	2042.44	2374.89
Trpm8	0	0	0	0	0.837731	0	0	0	0	0	0	0
4930453O03Rik	0	0	0	0	0	0	0	0	0	0	0	0
Spp2	0	0	0	0	0	0	0	0	1.18639	0	0	0
Glrp1	0	0	0	0	0	0	0	0	0	1.02855	0	0
Arl4c	290.357	276.256	300.39	347.391	289.855	430.725	323.592	592.779	410.492	341.478	391.763	295.235
2410088K16Rik	0	0	0	0	0	0	0	0	0	0	0	0
Sh3bp4	685.447	750.225	671.691	1068.9	1042.14	618.266	607.084	817.626	752.173	591.415	473.569	804.641
Agap1	1911.59	2355.4	1832.87	1901.11	1473.57	1915.59	1691.63	1112.74	1111.65	1748.53	1584.32	2569.05
Gm25180	0.851487	0	0	0	0	0	0	1.27754	0	0	0	0
Gm26037	0	0	0	0	0	0	0	0	0	0	0	0
Gbx2	33.208	21.6672	31.5163	5.08998	8.37731	45.3395	109.107	7.66525	14.2367	33.9421	59.0825	19.0151
D130058E05Rik	0	0	0	0	0	0	0	0	0	0	0	0
Asb18	0	0	0	0	0	0	0	0	0	0	0	0
Iqca	1.70297	0	0	0	0	0	0	0	0	0	0	1.0008
Ackr3	1845.17	2462.83	2707.45	2646.79	2163.86	874.846	1085.48	2010.85	1595.7	1059.4	1205.28	1718.37
Cops8	2226.64	1758.65	2197.28	1898.56	2124.49	1918.68	2553.3	1731.07	1879.25	1616.88	2136.06	1686.34
Gm9991	7.66338	13.542	17.7279	1.2725	3.35092	7.2131	8.39287	6.38771	16.6095	13.3711	8.18066	13.0104
Col6a3	19782.6	16615.1	24278.4	6898.2	8017.09	12644.6	20472.1	10406.9	13846.4	15078.5	21284.2	14955.9
Mlph	5.96041	5.41679	11.8186	2.54499	5.86412	1.03044	7.46033	21.7182	26.1006	3.08564	6.36273	2.00159
Prlh	0	0	0	0	0	0	0	0	0	0	0	0
Rab17	0	0	0	0	0	0	1.86508	1.27754	0	0	0	0
Lrrfip1	4746.19	3580.5	4556.08	9013.08	9417.77	3909.5	4647.79	6971.54	7254.79	3588.6	4266.67	3880.09
Rbm44	0	1.8056	0	0	0.837731	2.06089	0	1.27754	0	2.0571	1.81792	0
Ramp1	50.2377	77.6407	72.8815	563.715	624.11	102.014	67.143	527.625	592.01	136.797	137.253	38.0303
Ube2f	1385.37	1187.18	1474.37	1271.22	1641.12	1258.17	1598.38	1274.99	1567.22	1112.89	1326.18	1074.86
Gm7785	17.0297	18.9588	21.6675	25.4499	10.8905	19.5784	13.9881	24.2733	15.4231	18.5139	18.1792	24.0191
Gm26683	1.70297	0	0	1.2725	2.51319	0	0.932541	0	0	0	0	2.00159
Scly	326.971	232.019	398.878	183.239	246.293	318.407	484.921	247.843	300.157	306.507	488.112	259.206
Gm17090	0.851487	0	1.96977	0	0	0	0.932541	0	0	0	0	1.0008
Espnl	2.55446	2.70839	7.87908	0	0.837731	0	0	1.27754	0	3.08564	1.81792	0
Klhl30	48.5347	38.8203	20.6826	230.322	166.708	46.3699	25.1786	95.8156	86.6066	43.199	38.1764	43.0343
Fam132b	19.5842	28.8895	21.6675	48.3548	67.8562	37.096	32.6389	21.7182	28.4734	25.7137	49.0839	14.0112
Ilkap	1352.16	1358.71	1341.41	1411.2	1309.37	1464.26	1319.55	1222.61	1142.5	1216.77	1192.56	1532.22
Hes6	679.486	707.794	731.769	824.577	841.082	658.453	726.45	585.114	651.329	609.929	617.185	758.604
Per2	141.347	123.683	289.556	273.587	348.496	196.815	326.389	213.349	377.273	253.023	430.848	113.09
Traf3ip1	334.634	309.66	325.012	287.584	308.285	269.976	300.278	298.945	269.311	281.822	293.595	332.265
Asb1	1149.51	1031	1169.06	1075.26	1231.46	794.472	989.426	1207.28	1291.98	905.122	1048.94	862.687
Twist2	1479.03	1308.15	1617.18	900.927	824.327	1156.16	1451.97	726.921	753.359	975.063	993.495	1245.99
Hdac4	796.14	775.504	756.391	614.615	633.325	749.132	619.207	692.427	688.108	774.496	612.64	822.655
Gm26720	3.40595	0	0	0	2.51319	1.03044	0	0	0	1.02855	0	1.0008
Ndufa10	2119.35	2117.06	2166.75	2019.45	2050.77	2390.63	2536.51	1931.64	1944.5	2204.18	2440.56	2117.69
mmu-mir-6900	0	0	0	0	0	0	0	0	0	3.08564	0	0
Olfr1416	0	0	0	0	0	0	0	0	0	0	0	0
Olfr1415	0	0	0	0	0	0	0	0	0	0	0	0
Olfr1414	0	0	0	0	0	0	0	0	0	0	0	0
1700054K02Rik	0	0	0	0	0	0	0	0	0	0	0	0
Olfr1413	0	0	0	0	0	0	0	0	0	0	0	0
Olfr1412	0	0	0	0	0	0	0	0	0	0	0	0
Olfr1411	0	0	0	0	0	0	0	0	0	0	0	0
Olfr1410	0	0	0	0	0	0	0	0	0	0	0	0
Olfr12	0	0.902798	0	0	0	0	0	0	0	0	0	0
Myeov2	1580.36	1741.5	1694	1646.61	1879.87	1682.71	1673.91	1678.69	1531.63	1631.28	1606.14	1648.31
Otos	0	1.8056	0.984885	0	0.837731	0	0	0	0	0	0	0
Gpc1	1225.29	1287.39	1288.23	1141.43	974.281	1479.72	1773.69	688.595	711.835	1494.48	1591.59	1140.91
Mir149	0	0	0	0	0	0	0	0	0	0	0	0
Ankmy1	0	0.902798	4.92442	2.54499	1.67546	1.03044	1.86508	3.83262	1.18639	4.11419	0	0
Dusp28	91.9606	122.781	116.216	136.157	112.256	157.658	126.826	173.746	100.843	117.254	116.347	113.09
5033417F24Rik	7.66338	18.056	8.86396	20.3599	13.4037	10.3044	14.9207	19.1631	5.93196	12.3426	12.7255	18.0143
Rnpepl1	1730.22	1671.08	1576.8	1934.19	1720.7	1659.01	1428.65	1789.84	1696.54	1532.54	1333.45	1778.42
Capn10	502.377	554.318	508.201	671.878	571.333	454.425	507.302	596.612	543.368	523.531	438.12	541.431
Gpr35	55.3466	24.3756	70.9117	44.5373	57.8034	20.6089	115.635	58.7669	49.8285	24.6851	81.8066	23.0183
Aqp12	0	0	0	0	0	0	0	0	0	0	0	0
Kif1a	4345.99	3900.09	4168.03	4873.66	4191.17	2973.86	2933.77	4813.78	4900.99	3337.64	3000.48	4231.37
Agxt	1.70297	1.8056	6.89419	0	2.51319	2.06089	1.86508	1.27754	0	0	3.63585	6.00478
2310007B03Rik	0	1.8056	2.95465	0	1.67546	1.03044	3.73016	0	0	3.08564	0	0
E030010N08Rik	1.70297	13.542	12.8035	0	1.67546	7.2131	19.5834	0	0	18.5139	19.0882	6.00478
Sned1	3263.75	3876.62	5965.45	285.039	467.454	1913.53	4513.5	139.252	252.702	3433.29	6642.69	1924.53
mmu-mir-6901	0	0	0	0	0	0	0	0	0	0	0	0
Mterfd2	286.951	373.759	281.677	363.934	295.719	389.507	303.076	344.936	340.495	384.677	337.225	403.321
Pask	154.971	175.143	171.37	161.607	191.84	147.353	131.488	111.146	124.571	155.311	166.34	148.118
Ppp1r7	1281.49	1271.14	1483.24	1238.14	1264.97	1322.06	1553.61	1268.6	1329.95	1384.43	1540.69	1145.91
mmu-mir-6345	0	0	0	0	0	0	0	0	0	0	0	0
Gm26446	0	0	0	0	0	0	0	0	0	1.02855	0	0
Ano7	0	0.902798	0	0	0	0	0	0	0	0	0	0
Hdlbp	25654.4	21451.4	27465.5	18017.3	19907	19029.2	25236.4	18118.1	20602.9	20400.2	24962.8	20055
Gm17415	10.2178	7.22239	2.95465	0	5.02639	7.2131	3.73016	7.66525	7.11835	0	4.54481	13.0104
2017-09-02	12561.1	12210.3	13286.1	10831.5	12651.4	10927.8	11183	11408.4	12245.9	10288.6	10887.5	11500.2
Farp2	447.031	386.398	422.516	416.106	355.198	360.655	362.759	324.495	418.796	395.991	497.202	384.306
Stk25	3881.08	3843.21	3797.72	3906.56	4078.07	3579.76	3617.33	3655.05	3899.67	3836.48	3729.47	3696.94
Bok	990.279	954.258	1169.06	1163.06	1822.9	855.268	1078.02	931.328	1021.48	784.782	938.049	885.705
Thap4	946.002	969.605	986.854	1113.43	947.474	1139.67	973.573	1024.59	906.404	911.293	877.148	1080.86
Atg4b	1713.19	1689.14	1712.71	1958.37	1951.08	1694.05	1803.53	1955.92	1939.75	1688.88	1691.58	1770.41
Dtymk	936.635	919.951	959.278	764.77	957.527	869.694	1039.78	682.207	614.551	776.553	967.135	768.612
Ing5	814.021	809.81	778.059	754.59	723.8	752.223	726.45	669.432	729.631	836.209	714.444	790.629
Gm22089	0	0	0	0	0	0	0	1.27754	0	0	0	0
D2hgdh	266.515	400.842	252.13	330.849	234.565	349.32	250.854	365.377	274.057	413.476	249.964	419.334
Gal3st2	10.2178	16.2504	12.8035	5.08998	5.02639	17.5175	9.32541	51.1017	24.9142	47.3132	25.4509	24.0191
Gm9994	0	0	0	0	0	0	0	0	1.18639	0	0	0
Gm6086	0	0	0	0	0	0	0	0	0	0	0	0
Neu4	0	0	0	0	0	0	0	0	0	0	0	0
Pdcd1	0	0	0	0	0	0	0	0	0	0	0	0
Gm23389	0	0	0	0	0	0	0	0	0	0	0	0
Gm23181	0	0	0	0	0	0	0	0	0	0	0	0
Fam174a	1175.05	1575.38	1034.13	1799.31	1569.91	1420.98	1099.47	1984.02	1660.95	1431.74	1076.21	1320.05
Gm15427	275.03	248.27	221.599	259.589	184.301	256.58	236.865	210.794	156.604	257.137	199.063	321.256
St8sia4	49.3862	77.6407	59.0931	29.2674	39.3734	164.871	153.869	49.8241	22.5415	37.0277	25.4509	52.0414
Gm22360	1.70297	0	0	0	0	0	0	0	0	0	0	0
Gm24586	0	0	0	0	0	0	0	0	0	0	0	0
Gm22917	0	0	0	0	0	0	0	0	0	0	0	0
Gm26245	0	0	0	0	0	0	0	0	0	0	0	0
Gm26078	0	0	0	0	0	0	0	0	0	0	0	0
Slco4c1	0	0	0	0	0	0	0	0	0	0	0	0
Gm5101	0	0	0	0	0	0	0	0	0	0	0	0
Slco6b1	0	1.8056	0	0	0	0	0	0	0	0	0	0
Gm9499	0.851487	0	0.984885	0	0	2.06089	1.86508	1.27754	0	1.02855	0	1.0008
Gm6430	5.96041	6.31959	6.89419	2.54499	3.35092	7.2131	7.46033	2.55508	5.93196	4.11419	4.54481	3.00239
Slco6c1	0	0	0	0	0	0	0	0	0	0	0	0
D1Ertd622e	238.416	211.255	221.599	264.679	321.689	168.993	200.496	278.504	336.935	185.139	158.159	194.155
Ppip5k2	965.586	1041.83	984.885	884.384	831.029	949.038	800.12	914.72	984.706	1018.26	878.966	1134.9
Gin1	173.703	193.199	166.446	136.157	160.844	166.932	178.115	180.133	198.128	183.081	225.423	201.16
Pam	19219.8	27444.2	24210.4	38269	32364.1	19605.2	17476.8	42768.3	39495	25025.6	21261.5	21463.1
Gm25413	0.851487	0	1.96977	0	0	0	0	0	0	0	0	0
Gm3531	72.3764	95.6966	89.6245	100.527	64.5053	85.5268	80.1985	65.1546	55.7604	91.5407	53.6287	98.0781
B230216N24Rik	22.9901	13.542	9.84885	11.4525	15.0792	6.18266	11.1905	10.2203	10.6775	5.14274	14.5434	17.0135
Gm24465	0	0	0	0	0	0	0	2.55508	0	0	1.81792	0
Gm7952	0.851487	2.70839	1.96977	1.2725	2.51319	3.09133	0	1.27754	1.18639	0	0	0
Slco6d1	0	0	0	0	0	0	0	2.55508	0	0	0	0
Gm3555	3.40595	3.61119	3.93954	2.54499	0	2.06089	0.932541	2.55508	4.74557	5.14274	0	1.0008
Gm26134	0	0	0	0	0	0	0	0	0	0	0	0
Gm23434	0	0	0	0	0	0	0	0	0	0	0	0
Cntnap5b	0	0	0.984885	0	2.51319	1.03044	0	0	1.18639	0	0	0
Gm7110	15.3268	20.7644	23.6372	12.725	24.2942	30.9133	30.7739	17.8856	15.4231	13.3711	16.3613	17.0135
Gm23602	0	0	0	0	0	0	0	0	0	0	0	0
Gm25537	0	0	0	0	0	0	0	0	0	0	0	0
Gm24122	0	0	0	0	0	0	0	0	0	0	0	0
Gm23036	0	0	0	0	0	0	0	0	0	0	0	0
Gm22034	0	0	0	0	0	0	0	0	0	0	0	0
Gm23965	0	0	0	0	0	0	0	0	0	0	0	0
Gm23537	0	0	0	0	0	0	0	0	0	0	0	0
Gm25003	0	0	0	0	0	0	0	0	0	0	0	0
Cdh20	0	0	0	0	0	0	0	0	0	0	0	1.0008
n-R5s216	0	0	0	0	0	0	0	0	0	0	0	0
Gm15699	0	0	0	0	0	0	0	0	0	0	0	0
Rnf152	18.7327	27.9867	32.5012	64.8973	74.5581	18.548	8.39287	71.5423	59.3196	1.02855	5.45377	34.0271
Gm17634	0	0	0	1.2725	0	0	0	0	0	0	0	0
Gm3608	15.3268	18.9588	14.7733	25.4499	16.7546	18.548	18.6508	22.9957	15.4231	12.3426	19.9972	26.0207
Pign	1577.8	1532.05	1632.94	1333.58	1378.91	1350.91	1530.3	1504.94	1458.08	1461.57	1538.87	1589.27
Gm22426	0	1.8056	0	5.08998	4.18866	3.09133	3.73016	2.55508	4.74557	1.02855	2.72689	2.00159
2310035C23Rik	1297.67	1114.96	1353.23	1277.59	1415.77	1042.81	1119.05	1236.66	1268.25	1066.6	1277.09	1193.95
Tnfrsf11a	17.0297	15.3476	10.8337	27.9949	69.5317	14.4262	28.9088	206.962	232.533	102.855	108.166	11.0088
Gm26214	0	0	0	0	0	0	0	0	0	0	0	0
Zcchc2	877.883	835.088	893.29	769.86	905.587	859.39	762.819	843.177	917.081	852.666	783.525	852.679
Gm26509	1.70297	0.902798	0.984885	0	1.67546	0	2.79762	3.83262	0	1.02855	0.908962	2.00159
Phlpp1	732.279	557.027	754.422	619.705	771.55	571.896	574.445	605.555	665.566	565.701	523.562	640.51
Bcl2	1416.87	1641.29	1178.91	1446.83	1353.77	1335.45	772.144	1535.6	1314.52	1074.83	674.45	2032.62
D630008O14Rik	0	0	0	0	0	0	0	0	1.18639	0	0	1.0008
mmu-mir-3473f	0	0	0	0	0	0	0	0	0	0	0	0
Kdsr	1242.32	2148.66	1323.69	2211.6	1486.97	1914.56	1093.87	2221.64	1732.13	2069.44	1340.72	2152.71
Vps4b	2706.02	2977.43	2660.17	2849.12	2640.53	2957.37	2481.49	3113.37	2805.82	2944.73	2605.99	2900.31
Serpinb5	1.70297	2.70839	5.90931	10.18	10.8905	0	0	1.27754	0	0	0	0
Pou2f3-rs1	0	0	0	0	0	0	0	0	0	0	0	0
Serpinb12	0	0	0	0	1.67546	0	0	0	7.11835	0	0.908962	0
Serpinb13	0	0	0	0	0	0	0	0	0	0	0	0
Gm8080	0	0	0	0	0	0	0	0	0	0	0	0
Serpinb3a	0	0	0	0	0	0	0	0	0	0	0	0
Serpinb3d	0	0	0	0	0	0	0	0	0	0	0	0
Gm15388	0	0	0.984885	1.2725	0	0	0	0	0	0	0	1.0008
Serpinb3b	0	0	0	0	0	0	0	0	0	0	0	0
Gm8084	0	0	0	0	0	0	0	0	0	0	0	0
Gm15390	0	0	0	0	0	0	0	1.27754	0	0	0	1.0008
Serpinb3c	0	0	0	0	0	0	0	0	0	0	0	0
Gm8089	0	0	0	0	0	0	0	0	0	0	0	0
Serpinb11	0	0	0	0	0	6.18266	0.932541	2.55508	0	2.0571	0	0
Gm15391	0	0	0	0	0	0	0	0	0	0	0	0
Serpinb7	28.9505	87.5714	68.9419	59.8073	52.7771	26.7915	25.1786	22.9957	11.8639	14.3997	16.3613	23.0183
Gm24553	0.851487	0	0	0	0	0	0	0	0	0	0	0
Serpinb2	5.10892	5.41679	7.87908	3.81749	3.35092	45.3395	112.837	3.83262	7.11835	61.7129	123.619	6.00478
Serpinb10	0	1.8056	1.96977	0	0	0	0	5.11017	2.37278	0	0.908962	0
Serpinb8	432.555	526.331	400.848	422.468	277.289	457.517	358.096	396.038	348.799	527.645	454.481	545.434
Gm15389	0	0	0	0	0	0	0	0	0	0	0	0
Gm24267	0	0	0	0	0	0	0	0	0	0	0	0
Gm22438	0	0	0	0	0	0	0	0	0	0	0	0
Gm22159	0	0	0	0	0	0	0	0	0	0	0	0
Gm25293	0	0	0	0	0	0	0	0	0	0	0	0
Cdh7	0	0	0	1.2725	0	0	0.932541	0	0	0	0	0
Cdh19	9.36635	0	2.95465	0	0	4.12177	5.59525	2.55508	0	3.08564	0.908962	14.0112
Dsel	2048.68	2223.59	2316.45	2076.71	2529.95	1946.51	1777.42	1944.42	2262.45	2067.38	2050.62	2124.69
Gm22331	0	0	0	0	0	0	0	0	0	0	0	0
Gm24937	0	0	0	0	0	0	0	0	0	0	0	0
9330185C12Rik	0	0	0	0	0	0	0	0	0	0	0.908962	0
Cntnap5a	0.851487	0.902798	2.95465	0	0.837731	2.06089	0.932541	0	0	0	0	0
Gm23393	0	0	0	0	0	0	0	0	0	0	0	0
Gm19965	0	0	0	0	0	0	0	0	0	0	0	0
Gm24030	0	0	0	0	0	0	0	0	0	0	0	0
AC112986.1	0	0	0	0	0	0	0	0	0	0	0	0
Tsn	3141.13	2771.59	3340.73	2695.15	3226.1	3209.83	3590.28	2885.97	2893.61	2950.9	3474.05	2828.25
Mki67ip	1187.82	777.309	1244.89	755.862	1044.65	969.647	1427.72	701.37	997.756	742.611	1281.64	714.569
Clasp1	1593.13	1997.89	1688.09	2187.42	2040.71	2013.49	1798.87	2146.27	2204.32	2280.29	1906.09	1970.57
Gm26080	0	0	0	0	0	0	0	0	0	0	0	0
2900060B14Rik	0	0	0	0	0	0	0	0	0	0	0.908962	0
Gm22710	4.25743	0	0.984885	1.2725	0.837731	0	0	1.27754	1.18639	0	0.908962	0
Tfcp2l1	0.851487	0.902798	3.93954	2.54499	4.18866	5.15222	4.66271	5.11017	5.93196	3.08564	0.908962	1.0008
Gm22094	0	0	0	0	0	0	0	0	0	0	0	0
Gm23497	0	0	0	0	0	0	0	0	0	0	0	0
Gli2	104.733	105.627	163.491	67.4423	92.9881	79.3441	191.171	31.9385	59.3196	102.855	137.253	69.055
mmu-mir-6346	0	0	0	0	0	0	0	0	0	0	0	0
Gm26831	0	0	0	0	0	1.03044	0	0	1.18639	0	0	0
Gm8321	0.851487	0	0	0	0	0	0	0	0	0	0	0
Inhbb	448.734	545.29	534.792	572.623	650.917	824.354	1011.81	467.58	590.823	999.748	898.054	347.276
Ralb	2749.45	2396.03	2780.33	2511.91	3160.76	2295.83	2769.65	2212.7	2442.78	1979.95	2149.69	2420.93
RP23-386K20.2	0.851487	2.70839	4.92442	1.2725	0	1.03044	1.86508	1.27754	4.74557	2.0571	0.908962	3.00239
TMEM185B	1.70297	0.902798	1.96977	0	2.51319	0	1.86508	0	2.37278	1.02855	0	0
Tmem185b	0	0	0	0	0	0	0	0	0	0	0	0
Gm25322	0	0	0	0	0	0	0	0	0	0	0.908962	0
Epb4.1l5	102.178	148.962	117.201	174.332	134.875	123.653	82.0636	148.195	116.266	126.511	87.2603	155.123
Ptpn4	121.763	130.906	122.126	114.525	120.633	107.166	116.568	122.644	148.299	146.054	118.165	128.102
Gm3851	0	0	0	2.54499	0.837731	1.03044	0	0	0	0	0	0
Gm8338	0	0	0	0	0	0	0	0	0	0	0	0
Tmem177	186.476	194.102	160.536	204.872	188.489	237.002	204.227	185.243	192.196	211.881	178.157	198.158
Gm101	0	0	0	0	0	2.06089	1.86508	0	0	0	0	1.0008
Gm17973	0	0	0	0	0	0	0	0	0	0	0	0
Sctr	0	0	0	2.54499	0	0	0	2.55508	0	0	0.908962	4.00319
Tmem37	47.6833	45.1399	49.2442	62.3523	61.1544	97.8921	93.2541	135.419	119.826	121.369	128.164	29.0231
Dbi	2348.4	2621.73	2933.97	2515.72	2988.19	2554.47	2910.46	2362.17	2210.25	2533.31	2872.32	2197.75
3110009E18Rik	47.6833	58.6819	58.1082	53.4448	46.0752	70.0701	39.1667	44.7139	52.2013	44.2275	55.4467	45.0359
Steap3	1898.82	2148.66	1861.43	478.458	310.798	4153.72	3766.53	541.678	444.897	5663.18	4803.86	2212.76
C1ql2	0	0	0	0	0	0	0	0	0	2.0571	0	0
Marco	15.3268	27.9867	48.2594	218.869	225.35	309.133	308.671	1075.69	1130.63	458.732	499.929	16.0127
En1	75.7823	31.5979	81.7454	64.8973	58.6412	146.323	166.925	62.5995	81.8611	187.196	209.061	80.0637
B230209K01Rik	0	0	0.984885	1.2725	0	1.03044	0	0	0	3.08564	0	0
Insig2	1033.7	1424.62	1238.98	1355.21	1142.67	1641.5	1367.11	1457.67	1261.13	1662.13	1454.34	1306.04
Ccdc93	1760.02	1562.74	1682.18	1333.58	1356.29	1550.82	1752.24	1280.1	1321.64	1570.59	1837.92	1725.37
Gm15392	1.70297	4.51399	0	0	0	1.03044	0	2.55508	0	0	0	0
Gm15393	0	0	0	0	0	0	0	0	0	1.02855	0	0
Htr5b	0	0	0	0	0.837731	0	0	0	0	0	0	0
Gm8217	0	0	0	0	0.837731	0	0	0	1.18639	0	0	0
Ddx18	1049.88	658.14	1034.13	606.98	842.757	794.472	1078.02	642.603	868.439	744.668	1019.86	744.593
Gm15394	0	0	0	0	0	0	0	0	0	0	0	0
Gm24547	0	0	0	0	0	0	0	0	0	0	0	0
Gm25771	0	0	0	0	0	0	0	0	0	0	0	0
Gm22610	0	0	0	0	0	0	0	0	0	0	0	0
Dpp10	0	0.902798	0.984885	1.2725	1.67546	0	0	0	0	0	0	0
Gm24791	0	0	0	0	0	0	0	0	0	0	0	0
Gm10543	0	0	0	0	0	0	0	0	0	0	0	0
Gm25578	0	0	0	0	0	0	0	0	0	0	0.908962	0
Actr3	8064.43	6598.55	8544.86	6716.23	10337.6	7007.01	8308.94	7060.97	8353.39	6057.12	7251.7	6146.89
Slc35f5	3196.48	3944.33	3245.2	3104.89	2757.81	4081.58	2892.74	2944.73	2649.21	4020.59	2932.31	3674.93
Gpr39	1763.43	1247.67	1460.58	1094.35	1045.49	1235.5	1518.18	1274.99	1244.53	1155.06	1395.26	1491.19
Lypd1	229.901	130.906	216.675	59.8073	79.5845	149.414	203.294	28.1059	24.9142	100.798	102.713	216.172
Nckap5	176.258	128.197	136.899	73.8047	55.2902	177.236	126.826	108.591	110.334	137.825	132.708	187.149
Gm24397	0	0	0	0	0	0	0	0	0	0	0	0
Mgat5	338.04	390.912	364.407	458.098	418.866	261.733	292.818	749.917	861.321	505.017	445.391	339.27
Gm23370	0	0	1.96977	0	0	0	0	0	0	0	0	0
Gm23734	0	0	0	0	0	0	0	0	0	0	0	0
Tmem163	51.9407	44.2371	61.0629	48.3548	70.3694	55.6439	46.6271	75.3749	99.657	46.2846	77.2618	43.0343
Acmsd	10.2178	9.93078	3.93954	10.18	7.53958	9.27399	3.73016	2.55508	10.6775	2.0571	12.7255	17.0135
Ccnt2	1431.35	1503.16	1364.07	1203.78	1142.67	1403.46	1109.72	1291.59	1300.29	1442.02	1401.62	1505.2
Map3k19	2.55446	0.902798	1.96977	0	1.67546	1.03044	2.79762	0	5.93196	1.02855	3.63585	3.00239
Rab3gap1	1679.98	1772.19	1740.29	1880.75	1799.45	1760	1763.44	2053.01	2012.12	1940.87	1778.84	1712.36
Zranb3	101.327	128.197	94.5489	175.604	155.818	161.78	105.377	153.305	142.367	137.825	149.07	165.131
Rpl28-ps1	30.6535	32.5007	29.5465	27.9949	35.1847	30.9133	27.9762	17.8856	18.9823	26.7422	21.8151	15.012
R3hdm1	1668.91	1421.91	1731.43	1440.46	1601.74	1349.88	1604.9	1216.22	1599.26	1441	1708.85	1539.23
Mir128-1	0	0	0	0	0.837731	0	0	0	0	0	0	0
Ubxn4	5705.81	4775.8	5946.73	5035.26	6102.87	4805.99	5584.99	5346.51	5929.59	5110.85	5856.44	4931.93
Lct	3.40595	5.41679	3.93954	3.81749	0.837731	0	0	1.27754	1.18639	5.14274	1.81792	3.00239
Mcm6	1026.04	1050.86	1160.19	1243.23	1191.25	1034.56	986.629	844.455	760.477	747.754	668.087	1094.87
Dars	2950.4	2450.19	3147.69	2168.33	2560.11	2478.22	3236.85	2395.39	2612.44	2648.51	3328.62	2525.01
Gm23902	0	0	0	0	0	0	0	0	0	0	0	0
Gm25384	0	0	0	0	0	0	0	0	0	0	0	0
Cxcr4	131.129	399.037	241.297	181.967	181.788	628.57	627.6	504.629	421.169	79.1982	37.2674	182.145
Gm26686	0	0	0	0	0	0	0	0	0	0	0	0
Gm23056	0	0	0	0	0	0	0	0	0	0	0	0
Thsd7b	5.10892	2.70839	1.96977	15.2699	20.1055	2.06089	2.79762	2.55508	2.37278	0	0	4.00319
Gm15790	1.70297	1.8056	0	3.81749	2.51319	1.03044	5.59525	0	3.55918	2.0571	0	1.0008
Rpl31-ps9	4.25743	1.8056	5.90931	2.54499	1.67546	3.09133	1.86508	5.11017	3.55918	1.02855	0.908962	5.00398
Gm16081	0	0	0	0	0	0	0	0	0	0	0	0
Daf2	0.851487	1.8056	0	0	0	0	0	0	0	1.02855	0.908962	0
Gm15674	3.40595	19.8616	3.93954	6.36248	0	25.7611	7.46033	7.66525	4.74557	19.5424	11.8165	10.008
Gm15675	28.0991	50.5567	20.6826	20.3599	11.7282	90.679	40.0993	24.2733	16.6095	62.7414	65.4453	50.0398
Cd55	672.675	1156.48	1056.78	418.651	392.896	1262.29	1261.73	373.042	342.867	1748.53	1510.69	830.661
Gm16083	0	1.8056	3.93954	0	0	1.03044	0.932541	0	0	0	0	0
Zp3r	0	0.902798	0	0	0.837731	1.03044	0.932541	0	1.18639	0	0	0
Gm23623	0	0	0	0	0	0	0	0	0	0	0	0
C4bp	7.66338	9.02798	9.84885	30.5399	26.8074	14.4262	33.5715	39.6038	22.5415	64.7985	59.0825	4.00319
Pfkfb2	880.437	807.102	825.333	619.705	645.053	751.193	748.831	673.264	735.563	894.836	925.323	816.65
Yod1	137.941	146.253	162.506	77.6222	108.905	102.014	135.218	143.085	151.858	125.483	161.795	113.09
AA986860	24.6931	37.9175	38.4105	47.0823	58.6412	40.1873	30.7739	54.9343	40.3373	54.513	51.8108	52.0414
Fcamr	0	0	0	0	0	0	0	0	0	0	0	0
Gm15848	0	0	0	0	0	0	0	0	0	0	0	0
Pigr	0	0	0	1.2725	0	0	0	0	0	0	0	0
Faim3	0	0	0	0	0	0	1.86508	0	0	0	0	0
Il24	2.55446	1.8056	0	0	0	0	0	0	0	0	0	0
Il20	0	0	0	0	0	0	0	0	0	0	0	0
Il19	1.70297	0	0	0	1.67546	1.03044	0	0	1.18639	0	0.908962	2.00159
Il10	0	0	0	1.2725	0.837731	1.03044	0	17.8856	13.0503	1.02855	3.63585	0
Mapkapk2	4606.54	4470.66	5014.05	4825.3	5654.68	5379.94	5825.58	4470.12	4972.17	4845.49	4959.3	4066.24
Gm25549	0	0	0	0	0	0	0	0	0	0	0	0
Gm25717	0	0	0	0	0	0	0	0	0	0	0	0
Dyrk3	22.9901	15.3476	17.7279	20.3599	20.9433	25.7611	19.5834	5.11017	20.1687	18.5139	21.8151	16.0127
Eif2d	1163.13	1267.53	1152.32	1230.5	969.255	1144.82	1009.94	1257.1	1085.55	1161.23	1052.58	1333.06
Rassf5	326.971	355.703	265.919	349.936	286.504	327.681	279.762	590.224	556.418	361.02	335.407	369.294
Ikbke	575.605	719.53	597.825	764.77	597.302	765.619	791.727	1346.53	1165.04	1071.75	850.788	760.606
Srgap2	2094.66	2498.95	2213.04	2398.65	2019.77	2102.1	1805.4	2666.23	2672.94	2383.14	2067.89	2627.09
Gm24273	0	0	0	0	0	1.03044	0	0	0	0	0	0
Fam72a	39.1684	80.3491	60.078	64.8973	74.5581	58.7353	52.2223	99.6482	60.506	77.1411	66.3542	49.039
Avpr1b	0	0	0	0	0	0	0	0	1.18639	0	0.908962	0
Gm8532	0	0	0	0	0	0	0	0	0	0	0	0
Ctse	0	0	0	0	0	0	0	1.27754	2.37278	0	0	0
5430435G22Rik	823.388	1214.26	937.61	696.055	539.499	1114.94	832.759	1175.34	1027.42	1711.5	1306.18	1245.99
Slc26a9	0	0	0	0	0	2.06089	3.73016	0	0	0	0	0
Pm20d1	19.5842	17.1532	7.87908	8.90747	21.781	18.548	17.7183	47.269	26.1006	19.5424	23.633	12.0096
Slc41a1	994.537	1516.7	1152.32	1613.52	1136.8	1727.02	1552.68	1589.26	1504.35	2123.95	1852.46	1280.02
Rab7l1	828.497	1038.22	930.716	986.184	1063.08	1202.53	1408.14	1506.22	1460.45	1529.45	1712.48	971.774
Nucks1	4333.22	3747.52	4504.86	2939.46	3851.89	3344.82	4407.19	3209.18	3924.59	3543.35	4622.98	3369.68
Slc45a3	466.615	497.442	447.138	927.649	893.021	573.957	615.477	1212.39	1299.1	627.414	716.262	528.421
Elk4	939.19	899.187	846.016	736.775	726.313	773.863	730.18	784.41	761.664	837.238	783.525	1007.8
Mfsd4	476.833	492.928	501.306	390.656	397.922	384.355	364.624	415.201	421.169	494.731	369.947	436.347
Gm26892	0	0	0	0	0	0	0	0	0	0	0	0
Gm26034	0	0	0	0	0	0	0	0	0	0	0	0
Cdk18	120.06	75.8351	127.05	125.977	179.274	118.501	165.06	281.059	284.734	276.679	319.046	100.08
Lemd1	0	0	0	0	0	0	0.932541	0	0	0	0.908962	0
Mir135b	0	0	0	0	0	0	0	0	0	0	0	0
1700037F24Rik	0	0	0	0	0	0	0	0	0	0	0	0
Gm10188	0	0	0	0	0	0	0	0	0	0	0	0
Gm7241	2.55446	0	1.96977	2.54499	0	1.03044	0.932541	0	0	3.08564	0	2.00159
Klhdc8a	120.911	62.2931	124.095	75.0772	94.6636	40.1873	55.9525	37.0487	52.2013	19.5424	59.0825	45.0359
Nuak2	433.407	271.742	399.863	165.424	185.139	229.789	331.052	228.68	233.719	221.138	279.051	259.206
Tmcc2	934.932	883.84	950.414	1301.76	1392.31	988.195	1102.26	1266.04	1256.39	888.665	875.33	867.691
Gm15849	0	0	0	0	0.837731	0	0	0	2.37278	0	0	0
Dstyk	1793.23	1845.32	1705.82	2303.22	2149.62	1985.66	1617.03	2359.62	2432.1	2087.95	1900.64	2139.7
6030442K20Rik	17.8812	10.8336	16.743	6.36248	6.70185	10.3044	7.46033	8.94279	7.11835	17.4853	12.7255	8.00637
Rbbp5	786.774	697.863	809.575	774.95	686.102	815.08	903.632	757.582	868.439	813.581	931.686	721.574
Tmem81	150.713	152.573	142.808	178.149	143.252	137.049	184.643	153.305	163.722	164.568	187.246	148.118
Cntn2	11.0693	39.7231	35.4558	8.90747	4.18866	12.3653	13.9881	7.66525	3.55918	4.11419	9.99858	15.012
Nfasc	5.96041	6.31959	3.93954	1.2725	0.837731	10.3044	19.5834	5.11017	1.18639	1.02855	5.45377	13.0104
Gm22609	0	0	0	0	0	0	0	0	0	0	0	0
Lrrn2	22.9901	11.7364	39.3954	2.54499	4.18866	22.6697	83.9287	2.55508	0	17.4853	49.0839	14.0112
Mdm4	662.457	885.645	579.112	749.5	561.28	664.636	506.37	783.133	768.782	978.149	682.63	913.727
Pik3c2b	121.763	125.489	99.4734	119.615	154.143	123.653	96.0517	60.0444	88.9794	90.5122	111.802	114.091
Ppp1r15b	2751.15	2355.4	2629.64	1748.41	2138.73	2350.44	2368.65	2102.83	1997.88	2200.06	2286.04	2368.89
Gm26616	0	0	0	0	0	0	0	0	0	0	0	0
Plekha6	19.5842	28.8895	33.4861	17.8149	20.1055	19.5784	43.8294	21.7182	16.6095	35.9992	51.8108	13.0104
Golt1a	0	0	0	0	0	0	0	0	0	0	0	0
Kiss1	0	0	0	0	0	0	0	0	0	0	0	0
GOLT1A	0	0	0	0	0	0	0	0	0	0	0	0
Ren1	1.70297	6.31959	4.92442	0	0	4.12177	7.46033	0	0	0	1.81792	4.00319
Etnk2	0	3.61119	6.89419	0	0	1.03044	1.86508	1.27754	2.37278	2.0571	1.81792	2.00159
Sox13	160.08	180.56	175.309	209.962	221.161	232.88	291.885	146.917	219.483	166.625	116.347	147.117
Gm23939	0	0	0	0	0.837731	0	0	0	0	0	0	0
Snrpe	1213.37	1264.82	1207.47	1114.71	1094.08	1350.91	1270.12	1016.92	931.318	1020.32	1095.3	1272.01
Gm26706	0.851487	0.902798	0.984885	2.54499	3.35092	2.06089	2.79762	2.55508	2.37278	1.02855	5.45377	3.00239
Zc3h11a	4.25743	0	0	0	0.837731	3.09133	0	0	0	2.0571	0	5.00398
Zbed6	1598.24	1516.7	1718.62	1259.77	1466.03	1300.42	1240.28	1508.78	1809.25	1850.36	1766.11	1433.14
Lax1	0.851487	2.70839	3.93954	0	5.02639	1.03044	0.932541	5.11017	3.55918	0	2.72689	2.00159
Gm17678	0	0	0.984885	1.2725	0.837731	3.09133	0	0	0	2.0571	0	1.0008
Atp2b4	642.021	775.504	925.792	1070.17	1149.37	545.104	656.509	1305.65	1358.42	528.673	548.104	516.411
mmu-mir-6903	0	0	0	0	0	0	0	0	0	0	0	0
Optc	83.4457	74.9323	61.0629	97.9821	79.5845	48.4308	18.6508	67.7097	43.8965	34.9706	37.2674	84.0669
Gm15851	1.70297	0.902798	1.96977	1.2725	1.67546	4.12177	4.66271	0	0	0	0.908962	2.00159
Prelp	9063.23	9921.75	8664.03	6362.48	5654.68	9854.13	8509.44	8296.35	7607.15	19438.5	16334	10208.1
Fmod	15079	15188.7	13969.6	26165	23981.7	12627	12024.2	16834.2	15821.7	14491.2	12983.6	15702.5
Btg2	1262.75	1352.39	1332.55	2041.08	1992.96	1746.6	1649.67	2687.95	2757.18	1773.22	1778.84	1392.11
Gm8618	7.66338	3.61119	2.95465	5.08998	1.67546	1.03044	1.86508	1.27754	2.37278	3.08564	4.54481	4.00319
Chit1	5.96041	16.2504	9.84885	33.0849	18.4301	2.06089	6.52779	37.0487	22.5415	4.11419	10.9075	5.00398
Chi3l1	0	2.70839	0.984885	8.90747	3.35092	7.2131	8.39287	5.11017	4.74557	0	1.81792	1.0008
Mybph	0	0	2.95465	0	0	0	0	0	0	2.0571	0	0
Adora1	0	0.902798	0.984885	5.08998	5.86412	0	0	0	3.55918	0	0	0
Gm24517	0	0	0	0	0	0	0	0	0	0	0	0
Myog	0	0	0	2.54499	0	0	0	0	1.18639	0	0	0
Ppfia4	22.1387	23.4728	10.8337	24.1774	38.5356	11.3349	2.79762	231.235	209.991	20.571	16.3613	28.0223
Tmem183a	1995.88	1776.71	2011.13	1865.48	2445.34	1894.98	2074.9	1828.16	2018.05	1821.56	2007.9	1797.43
4933406M09Rik	3.40595	3.61119	0.984885	3.81749	0	3.09133	0	1.27754	0	0	0	13.0104
Cyb5r1	5009.3	4359.61	3656.88	3140.52	2936.25	3859.01	2798.56	2569.14	2597.01	2972.5	2649.62	5508.39
Adipor1	5259.63	6772.79	5379.44	8277.58	7057.88	6579.38	5204.51	8739.66	8097.13	6731.84	5531.94	6305.02
Klhl12	695.665	700.572	681.54	796.582	726.313	680.092	717.124	701.37	746.241	730.269	678.994	652.519
Rabif	1108.64	984.953	1209.44	875.477	1146.02	917.094	1090.14	801.018	1007.25	822.838	1061.67	872.695
Gm25612	0.851487	2.70839	0.984885	1.2725	1.67546	0	0.932541	1.27754	0	1.02855	0.908962	4.00319
Gm15454	2.55446	0	0	1.2725	2.51319	2.06089	3.73016	1.27754	1.18639	0	1.81792	2.00159
4931440L10Rik	1.70297	0	0	1.2725	0	1.03044	2.79762	0	2.37278	0	2.72689	0
Kdm5b	2418.22	2774.3	2633.58	3298.31	2851.64	3075.87	3004.65	3020.11	2626.67	2910.79	2679.62	2666.12
Gm26783	0	0	0	0	0	0	0	0	0	0	0	0
Syt2	3.40595	0	3.93954	1.2725	0	3.09133	2.79762	0	0	0	2.72689	0
Ppp1r12b	2635.35	3136.32	3044.28	5333.03	5519.81	2321.59	2447.92	5337.57	5408.76	3263.58	3419.51	2657.12
Gm22232	0	0	0	0	0	0	0	0	0	0	0	0
Ube2t	14.4753	33.4035	29.5465	41.9923	34.347	25.7611	43.8294	20.4407	20.1687	21.5995	29.0868	33.0263
Lgr6	33.208	18.9588	21.6675	41.9923	55.2902	5.15222	13.0556	286.169	424.728	20.571	24.542	25.0199
Ptprv	63.01	43.3343	96.5187	16.5424	21.781	53.583	114.703	24.2733	52.2013	66.8556	112.711	23.0183
Gm10535	1.70297	0	0.984885	1.2725	0	4.12177	0	0	0	0	1.81792	1.0008
Ptpn7	11.9208	17.1532	11.8186	29.2674	33.5092	35.0351	41.0318	112.424	138.808	126.511	99.9858	19.0151
Arl8a	4221.67	4368.64	4002.57	5459.01	4779.26	4065.1	3452.27	4995.19	4526.09	3993.85	3344.98	4668.72
Gm26280	22.9901	15.3476	13.7884	11.4525	9.21504	9.27399	4.66271	7.66525	15.4231	10.2855	8.18066	16.0127
Gm15445	22.9901	15.3476	29.5465	24.1774	16.7546	6.18266	14.9207	19.1631	17.7959	39.0848	20.9061	12.0096
Gpr37l1	0	0.902798	0	0	0	0	0	1.27754	0	0	0	1.0008
Gm4204	217.129	260.909	224.554	221.414	283.991	283.372	195.834	214.627	189.823	217.024	190.882	251.2
Gm26642	11.0693	13.542	13.7884	24.1774	15.9169	7.2131	16.7857	20.4407	27.287	23.6566	16.3613	20.0159
Elf3	0	1.8056	0	0	0	0	0	2.55508	0	0	0	0
Rnpep	1169.09	1162.8	1343.38	1108.34	1192.09	980.982	1225.36	1622.48	1498.41	1038.83	1244.37	1102.88
Timm17a	1484.99	1277.46	1632.94	1530.81	1940.19	1209.74	1607.7	1517.72	1895.85	1128.32	1600.68	1093.87
Lmod1	2384.16	2144.15	2837.45	7986.18	9641.45	1413.77	2120.6	7035.42	8027.13	1782.47	2414.2	1746.39
Gm22796	1.70297	0	0	0	0	0	0	0	0	0	0	0
Shisa4	1318.1	1480.59	1452.7	2553.9	2236.74	1272.6	1285.04	2032.57	1873.31	1307.28	1284.36	1385.1
Ipo9	4389.41	3720.43	4327.58	4054.17	4470.97	3527.21	4167.53	3680.6	3913.91	3500.15	3908.54	3860.07
Nav1	7338.11	5842.01	6564.26	3298.31	2992.38	5348	6373.92	3127.42	3486.81	7891.02	8444.26	6329.04
Gm23720	0	0	0	0	0	0	0	0	0	0	0	0
Gm4793	4.25743	1.8056	1.96977	0	2.51319	3.09133	0.932541	1.27754	4.74557	1.02855	0.908962	1.0008
Csrp1	12983.5	11964.8	14134.1	17391.2	20253	8978.25	10900.5	12867.4	13384.9	7573.2	8521.52	11310
Phlda3	8990	6483.9	8932.9	8920.19	10196.9	6547.44	8605.49	10907.6	11639.7	7549.54	8526.06	6988.56
Tnni1	6.81189	12.6392	10.8337	7.63497	8.37731	9.27399	4.66271	7.66525	7.11835	5.14274	8.18066	5.00398
Lad1	3.40595	0	0	1.2725	0	0	0	12.7754	13.0503	0	0	0
Tnnt2	1622.08	2060.19	2018.03	2337.57	2345.65	1166.46	1300.89	281.059	309.648	650.042	645.363	1521.21
Pkp1	25.5446	23.4728	43.3349	44.5373	84.6108	15.4566	15.8532	24.2733	15.4231	1.02855	5.45377	13.0104
Igfn1	0	0	0	0	2.51319	2.06089	0	0	0	0	0	0
Tmem9	2136.38	2923.26	2320.39	2770.22	2250.15	2336.01	1951.81	2312.35	2045.34	2033.44	1801.56	2818.24
Ascl5	0	0	0	0	0	0	0	0	0	0	0	0
Cacna1s	4.25743	7.22239	5.90931	11.4525	5.02639	2.06089	2.79762	11.4979	5.93196	1.02855	2.72689	9.00717
Gm15850	5.96041	0.902798	5.90931	6.36248	0	1.03044	6.52779	2.55508	2.37278	0	1.81792	4.00319
Kif21b	1337.69	727.655	931.701	665.515	677.724	956.251	1414.66	606.832	626.415	848.552	1134.38	939.748
Mroh3	1.70297	0	0	0	0	0	0	0	0	0	0	0
5730559C18Rik	42.5743	26.1812	38.4105	16.5424	19.2678	35.0351	84.8612	26.8284	13.0503	17.4853	58.1736	41.0327
Gm26568	2.55446	1.8056	0.984885	0	0	2.06089	0	0	0	0	0.908962	0
Gpr25	0	0	0	0	0	0	0	0	0	0	0	0
Gm26781	6.81189	0.902798	1.96977	0	1.67546	3.09133	0.932541	0	1.18639	0	0.908962	0
Camsap2	2151.71	2306.65	2286.9	2520.81	2414.34	2128.9	1963.93	2366.01	2341.94	2178.46	1964.27	2485.98
9230116N13Rik	11.0693	3.61119	4.92442	11.4525	12.566	9.27399	7.46033	3.83262	13.0503	12.3426	7.27169	11.0088
Ddx59	209.466	280.77	250.161	258.317	226.187	311.194	272.302	221.015	202.873	227.309	220.878	294.234
Kif14	11.9208	22.57	54.1687	22.9049	43.562	13.3958	29.8413	7.66525	10.6775	26.7422	16.3613	13.0104
Gm26598	0	0	0	1.2725	0	0	1.86508	2.55508	1.18639	0	0	0
Zfp281	1049.03	1089.68	1172.01	984.911	1213.87	1151	1327.01	1149.79	1169.78	1215.74	1289.82	1086.87
Gm19705	27.2476	30.6951	41.3652	82.7122	82.9354	47.4004	27.0437	90.7054	107.962	45.2561	39.9943	48.0382
Gm16880	0	1.8056	0	0	0.837731	1.03044	0	0	1.18639	1.02855	0	0
Gm24086	0	0	0	0	0	0	0	0	0	0	0	0
Gm22132	0	0	0	0	0	0	0.932541	0	0	0	0	0
Nr5a2	0	0	3.93954	2.54499	1.67546	1.03044	4.66271	0	1.18639	0	0	2.00159
Gm23763	0	0	0	0	0	0	0	0	0	0	0	0
Gm25609	0	0	0	0	0	0	0	0	0	0	0	0
Gm23534	0	0	0	0	0	0	0	0	0	0	0	0
Gm22727	0	0	0	0	0	0	0	0	0	0	0	0
Gm4258	4.25743	0	0.984885	7.63497	1.67546	0	0.932541	0	4.74557	0	0	2.00159
Gm26979	0	0	0	0	0	0	0	0	0	1.02855	0.908962	2.00159
A130050O07Rik	0	1.8056	1.96977	2.54499	0	0	0.932541	1.27754	3.55918	0	0.908962	1.0008
Gm26936	0	0	0	1.2725	0	0	0	0	2.37278	0	0	0
Gm26930	3.40595	2.70839	1.96977	1.2725	3.35092	2.06089	0.932541	0	0	0	6.36273	1.0008
Mir181a-1	0	0	0	0	0	0	0	0	0	0	0	0
A430106G13Rik	5.10892	10.8336	8.86396	2.54499	2.51319	1.03044	6.52779	8.94279	14.2367	2.0571	9.99858	17.0135
Mir181b-1	0	0	0	0	0	0	0	0	0	0	0	0
Gm23782	0	0	0	0	0	0	0	0	0	0	0	0
Ptprc	51.9407	102.919	67.957	208.689	206.92	85.5268	81.1311	2405.61	2343.12	470.046	352.677	62.0494
Atp6v1g3	0	0	0	0	0	0	0	0	0	0	0	0
Nek7	3485.14	4211.55	3216.63	4124.16	3538.58	3620.98	2615.78	4839.33	4249.66	4416.58	3428.6	4265.4
Lhx9	15.3268	23.4728	12.8035	68.7148	38.5356	5.15222	18.6508	67.7097	49.8285	10.2855	9.99858	20.0159
2310009B15Rik	134.535	149.865	130.005	151.427	127.335	153.536	129.623	116.256	130.503	154.282	116.347	124.099
n-R5s217	0	0	0	0	0	0	0	0	0	0	0	0
Dennd1b	737.388	717.725	649.039	540.811	551.227	581.17	540.874	719.256	768.782	761.125	671.723	723.576
4930596I21Rik	0	0	0	0	0.837731	0	0	0	0	0	0	0
Gm16305	3.40595	0	0	0	0.837731	4.12177	0.932541	2.55508	1.18639	1.02855	0	0
Gm16304	0	0	0	0	0	0	0	0	0	0	0	0
Crb1	0	0	0	0	0	0	0	0	0	0	0	0
Zbtb41	1602.5	1664.76	1694	1712.78	1981.23	1388.01	1317.68	1935.48	1952.8	1564.42	1556.14	1552.24
Aspm	40.8714	120.975	132.959	138.702	141.577	112.318	82.0636	33.2161	51.0149	78.1696	58.1736	83.0661
F13b	0	0	0	0	0	2.06089	0	0	0	0	0	0
Cfhr1	0	0	0	0	0	0	0	0	0	3.08564	0	0
Cfhr3	0	0	0	0	0	0	0	0	0	0	0	0
Gm26271	0	0	0	0	0	0	0	0	0	0	0	0
Gm4788	3.40595	0.902798	0.984885	2.54499	0.837731	5.15222	2.79762	7.66525	11.8639	11.314	5.45377	1.0008
Gm25619	0	0	0.984885	0	0	0	0	0	0	0	0	0
Cfhr2	0.851487	5.41679	0	5.08998	1.67546	7.2131	5.59525	7.66525	9.49114	6.17129	6.36273	2.00159
Gm16332	8.51487	14.4448	6.89419	6.36248	10.8905	23.7002	9.32541	33.2161	23.7278	31.885	30.9047	13.0104
Gm5834	50.2377	55.0707	61.0629	54.7173	38.5356	107.166	74.6033	129.032	117.453	164.568	117.256	54.043
Gm26048	0	0	0	0	0	0	0	0	0	0	0	0
Cfh	8218.55	10676.5	7877.11	7878.02	6887.82	15514.4	13048.1	24025.4	21320.7	24919.7	19176.4	10419.3
Kcnt2	615.625	789.949	505.246	468.278	349.334	558.5	355.298	632.383	543.368	622.271	374.492	766.61
Gm4845	0.851487	0	0.984885	0	0	0	0	0	0	0	0	0
Gm25457	0	0	0	0	0	0	0	0	0	0	0	0
Gm22016	0	0	0	0	0	0	0	0	0	0	0	0
Cdc73	1526.72	1348.78	1637.86	1257.23	1599.23	1222.11	1366.17	1259.66	1606.38	1372.08	1508.88	1345.07
B3galt2	0	0	6.89419	1.2725	0.837731	0	5.59525	1.27754	2.37278	2.0571	2.72689	4.00319
Gm6397	2.55446	6.31959	5.90931	3.81749	4.18866	2.06089	3.73016	0	1.18639	0	3.63585	1.0008
Glrx2	952.814	999.398	993.749	981.094	1108.32	879.998	1107.86	1001.59	1010.81	902.036	936.231	893.711
Trove2	2123.61	2488.11	2276.07	2052.54	2503.14	2006.27	1982.58	2359.62	2549.56	2338.92	2239.68	2424.93
Uchl5	457.248	458.622	470.775	432.648	529.446	452.365	525.953	461.192	504.217	471.075	531.743	470.374
Gm25663	0.851487	0	0	1.2725	0	1.03044	0	0	2.37278	2.0571	0	0
Rgs2	169.446	144.448	219.629	117.07	175.086	138.079	207.024	516.127	436.592	189.253	194.518	150.12
Rgs13	11.0693	4.51399	12.8035	0	0	21.6393	10.258	1.27754	1.18639	6.17129	8.18066	8.00637
Rgs1	11.9208	13.542	0.984885	35.6299	36.0224	16.4871	6.52779	153.305	117.453	21.5995	23.633	32.0255
Rgs21	0	0	0	0	0	0	0	0	0	0	0	0
Gm23672	0	0	0	0	0	0	0	0	0	0	0	0
Rgs18	0	2.70839	2.95465	0	1.67546	1.03044	4.66271	6.38771	7.11835	41.1419	39.9943	2.00159
Gm22681	0	0	0	0	0	0	0	0	0	0	0	0
Gm25708	0	0	0	0	0	0	0	0	0	0	0	0
Gm5262	8.51487	4.51399	6.89419	6.36248	6.70185	8.24354	16.7857	2.55508	5.93196	3.08564	3.63585	4.00319
Gm25460	0	0	0	0	0	0	0	0	0	0	0	0
Gm5263	1.70297	0	0.984885	0	0.837731	3.09133	0	2.55508	1.18639	1.02855	0	0
Brinp3	5.96041	5.41679	3.93954	0	1.67546	24.7306	27.0437	1.27754	4.74557	6.17129	33.6316	3.00239
Gm15583	0	0	0	0	1.67546	0	0	0	0	0	0	0
A230059L01Rik	0	0.902798	0	0	0	0	0.932541	0	2.37278	0	0	0
Gm15584	0	0	0	0	0	0	0	0	0	1.02855	0	0
Gm9931	0	0	0	0	0	0	0	0	0	0	0	0
Gm22966	0	0	0	0	0	0	0	0	0	0	0	0
Gm15443	7.66338	12.6392	5.90931	8.90747	8.37731	9.27399	5.59525	10.2203	7.11835	16.4568	5.45377	10.008
Gm23535	0	0	0	0	0	0	0	0	0	0	0	0
n-R5s218	0	0	0	0	0	0	0	0	0	0	0	0
Pla2g4a	1259.35	1241.35	1314.82	736.775	733.852	1280.84	1168.47	1034.81	976.401	1299.06	1287.09	1340.07
n-R5s219	0	0.902798	0.984885	0	0	0	0	0	0	0	0	0
7530420F21Rik	1.70297	9.02798	5.90931	6.36248	3.35092	1.03044	1.86508	7.66525	1.18639	0	3.63585	2.00159
Ptgs2	297.169	205.838	335.846	138.702	160.844	163.84	168.79	185.243	225.415	151.197	149.979	189.151
Gm26687	12.7723	10.8336	19.6977	1.2725	3.35092	9.27399	27.9762	3.83262	1.18639	10.2855	27.2689	6.00478
Gm15453	16.1782	9.93078	12.8035	12.725	9.21504	10.3044	14.9207	1.27754	9.49114	14.3997	11.8165	17.0135
Pdc	0.851487	0	0	0	0	0	0.932541	0	0	0	0	0
BC003331	1772.8	2082.76	1770.82	1874.39	1987.1	1797.09	1749.45	2309.79	2203.13	2261.78	2186.05	1888.5
Tpr	6215.85	5666.87	5927.04	6128.34	6029.15	5708.65	5750.98	5941.84	6362.62	6444.88	6135.49	6292.01
Prg4	22.1387	25.2784	23.6372	3.81749	10.0528	53.583	59.6826	30.661	18.9823	209.824	219.06	22.0175
Hmcn1	57.0496	46.9455	57.1233	69.9872	90.475	98.9225	86.7263	89.4279	104.403	124.454	48.175	60.0478
Gm20631	0	0	0.984885	0	0	0	0	0	0	0	0	0
Gm22756	0	0	0	0	0	0	0	0	0	0	0	0
Gm8941	0.851487	1.8056	0	2.54499	0.837731	1.03044	0	2.55508	0	0	0	1.0008
Gm24402	0	0	0	0	0	0	0	0	0	0	0	0
Gm10138	5.96041	3.61119	8.86396	5.08998	1.67546	8.24354	6.52779	8.94279	3.55918	6.17129	2.72689	6.00478
Ivns1abp	1889.45	1420.1	1782.64	1286.49	1599.23	1549.79	1852.96	1579.04	1455.7	1328.88	1491.61	1335.06
Swt1	419.783	501.053	423.5	497.546	497.612	503.887	407.52	534.012	465.066	563.644	448.118	498.397
Trmt1l	872.774	971.411	975.036	1057.44	1076.48	1030.44	1100.4	941.548	1039.28	1088.2	1085.3	946.754
Rnf2	1840.06	2081.85	1997.35	2285.4	2306.27	2170.11	1874.41	2179.49	1953.99	1846.24	1691.58	2088.66
Fam129a	10123.3	9742.1	8766.46	12739	11916.7	9329.63	7959.24	12743.5	12804.7	10729.8	9215.05	10947.7
Edem3	3582.2	3281.67	3825.29	4084.71	4583.23	3356.15	3348.76	4548.05	5065.9	3440.49	3743.1	3132.49
Gm25279	0	0	0	0	0	0	0.932541	0	0	0	1.81792	0
1700025G04Rik	1011.57	965.091	1176.94	907.289	979.308	884.12	1044.45	490.576	556.418	852.666	985.315	846.674
Tsen15	363.585	319.591	374.256	304.126	369.439	344.168	338.512	302.777	307.276	299.307	366.312	317.253
Colgalt2	2.55446	0.902798	4.92442	1.2725	0	4.12177	0	1.27754	5.93196	0	0	1.0008
Gm15618	0	0	0	0	0	0	0	0	0	0	0	0
Rgl1	2867.81	2443.88	2892.61	1127.43	1274.19	3124.3	3543.66	1211.11	1280.12	3500.15	3581.31	2179.74
Gm15479	0	0	0	0	2.51319	0	0	0	1.18639	2.0571	0	0
Gm7278	3.40595	5.41679	2.95465	6.36248	1.67546	5.15222	5.59525	3.83262	2.37278	1.02855	4.54481	7.00558
Apobec4	0	0	0	1.2725	0	0	0	0	0	0	0	0
Arpc5	5028.88	4548.3	5674.91	4231.05	5322.94	4218.63	4797.92	4504.61	4800.14	3807.68	4331.2	4298.42
Ncf2	26.3961	39.7231	36.4407	128.522	95.5013	58.7353	58.7501	618.33	500.658	208.795	200.881	42.0335
Smg7	1553.96	1405.66	1677.26	1374.3	1703.11	1278.78	1544.29	1313.31	1589.77	1291.86	1442.52	1241.99
Nmnat2	140.495	238.339	250.161	449.191	456.563	110.257	159.465	221.015	209.991	122.397	109.075	148.118
Lamc2	102.178	142.642	134.929	105.617	92.1504	146.323	156.667	126.477	154.231	158.396	174.521	112.089
Lamc1	14924.9	14223.6	15716.8	10939.6	10652.6	12713.6	13916.3	10924.3	11677.7	11691.5	11828.3	13914.1
Gm8818	1.70297	1.8056	0	2.54499	0	0	4.66271	0	0	2.0571	3.63585	0
E330020D12Rik	0	0	0	2.54499	5.02639	1.03044	0	1.27754	2.37278	0	0	0
Shcbp1l	0.851487	0	0	1.2725	0.837731	0	4.66271	6.38771	2.37278	2.0571	2.72689	4.00319
Gm25588	0.851487	0	0.984885	0	0.837731	0	0.932541	0	0	0	0	0
Dhx9	4572.48	4207.94	4347.28	3911.65	3932.31	4447.39	5054.37	3738.09	4183.22	4155.33	4092.15	4364.47
Npl	51.0892	29.7923	45.3047	43.2648	26.8074	96.8616	281.627	261.896	244.397	132.683	229.967	35.0279
Rgs8	3.40595	0.902798	1.96977	0	0	5.15222	9.32541	0	0	5.14274	7.27169	3.00239
Rgs16	126.872	248.27	226.523	35.6299	77.909	429.695	445.755	42.1589	56.9468	210.852	239.057	141.112
Rnasel	143.901	233.825	156.597	315.579	166.708	404.964	197.699	760.137	524.385	685.013	494.475	306.244
Rgsl1	3.40595	2.70839	2.95465	3.81749	6.70185	7.2131	6.52779	3.83262	4.74557	14.3997	13.6344	0
5830403L16Rik	0.851487	0	2.95465	1.2725	2.51319	0	0.932541	2.55508	1.18639	2.0571	1.81792	1.0008
Gm5531	0	0	0	0	0	0	0	0	0	0	0	0
Teddm1	0	0	0	1.2725	0	0	0	0	0	0	0	2.00159
mmu-mir-8114	0	0	0	0	0	0	0	0	0	0	0	0
Glul	661.605	2097.2	819.424	2976.37	1458.49	2928.52	1193.65	4367.91	2999.2	3694.54	1722.48	2314.84
A930039A15Rik	0	0.902798	0.984885	2.54499	0.837731	1.03044	1.86508	1.27754	1.18639	5.14274	0	3.00239
Gm25336	0	0	0	0	0	0	0	0	0	0	0	0
Zfp648	0	0	0	0	0	0	0	0	0	0	0	0
n-R5s220	0	0	0	0	0	0	0	0	0	0	0	0
Cacna1e	0.851487	0.902798	1.96977	1.2725	0	0	0.932541	0	0	0	0	0
Gm9530	6.81189	12.6392	12.8035	12.725	10.0528	12.3653	5.59525	11.4979	10.6775	6.17129	6.36273	17.0135
Ier5	1454.34	1231.42	1457.63	1609.71	2220.83	1228.29	1547.09	1769.39	2023.99	1191.06	1366.17	1283.02
Mr1	1046.48	1109.54	1030.19	1268.68	1037.11	1062.39	968.91	1535.6	1396.38	1329.91	1212.56	1096.87
Stx6	1226.14	1165.51	1303	1205.05	1605.09	1389.04	1740.12	1166.4	1367.91	1106.72	1210.74	1089.87
BC034090	566.239	555.221	542.671	435.193	465.778	488.43	665.834	417.756	406.933	554.387	676.268	588.468
Xpr1	1178.46	1225.1	1175.95	1202.51	1220.57	1265.38	1254.27	1516.44	1471.13	1419.4	1333.45	1174.94
Gm22569	0	0	0	0	0	0	0	0	0	0	0	0
Gm5532	6.81189	9.02798	3.93954	2.54499	6.70185	4.12177	8.39287	24.2733	3.55918	17.4853	5.45377	6.00478
Acbd6	1112.89	1325.31	1015.42	1283.95	1031.25	1397.28	1133.97	1140.84	957.419	1248.66	1038.94	1527.22
Lhx4	0	0	0	3.81749	4.18866	0	0	1.27754	2.37278	6.17129	1.81792	2.00159
Qsox1	6309.52	6440.56	6174.24	9030.9	7919.07	7803.55	7696.26	9656.93	9415.21	9243.56	8755.12	6644.29
Cep350	1754.06	1688.23	1674.3	1728.05	1787.72	1446.74	1607.7	1906.09	2166.35	1955.27	1721.57	1679.34
Gm23744	0	0	0	1.2725	0	0	0	0	0	0	0	0
Tor1aip1	3882.78	3988.56	4094.17	4069.44	3811.68	3852.83	3689.13	5526.64	5691.12	4440.24	3912.17	4683.73
Tor1aip2	5805.44	5856.45	5609.9	6113.07	5937	5760.18	5558.88	8265.69	8371.18	6705.1	5761	6468.15
Fam163a	0.851487	0	2.95465	0	0	0	0	0	0	0	0	0
Tdrd5	2.55446	0.902798	0.984885	0	0	0	0.932541	1.27754	1.18639	0	1.81792	1.0008
Nphs2	1.70297	1.8056	2.95465	1.2725	1.67546	1.03044	0.932541	0	0	0	3.63585	0
Axdnd1	19.5842	10.8336	5.90931	19.0874	8.37731	2.06089	4.66271	2.55508	2.37278	11.314	6.36273	11.0088
Gm2000	53.6437	49.6539	38.4105	33.0849	29.3206	54.6135	35.4366	31.9385	45.0829	31.885	33.6316	61.0486
Soat1	2298.16	2168.52	2300.69	1766.22	1899.97	2074.28	2268.87	2097.72	2264.82	2201.09	2399.66	2132.7
Gm10031	20.4357	38.8203	28.5617	29.2674	24.2942	17.5175	28.9088	34.4936	23.7278	30.8564	19.0882	34.0271
Abl2	1709.79	1590.73	1580.74	1411.2	1478.6	1564.21	1471.55	1580.32	1555.36	1810.24	1592.5	1669.33
Tor3a	2214.72	1870.6	2010.15	1925.29	1829.6	2013.49	2078.63	3459.58	3517.65	2625.88	2258.77	2711.16
Fam20b	2929.11	2599.16	2894.58	2912.74	3263.8	2313.34	2761.25	3260.29	3412.06	2607.37	2856.87	2346.87
Gm15428	0	0	0.984885	0	1.67546	2.06089	0	0	0	0	0	0
Ralgps2	860.002	656.334	807.605	358.844	586.412	375.081	475.596	503.351	684.548	476.218	541.741	609.485
Angptl1	470.872	726.753	758.361	184.512	216.972	509.039	403.79	219.737	218.296	676.784	668.087	473.377
Tex35	0.851487	1.8056	0	0	2.51319	0	0	0	2.37278	0	0	0
Rasal2	715.249	852.242	792.832	1268.68	1414.93	867.633	705.934	1694.02	1647.9	1154.03	935.322	743.592
Gm6058	0	0	0	1.2725	0	1.03044	0	0	0	0	0	0
2810025M15Rik	298.02	311.465	267.889	374.114	421.379	333.864	362.759	342.381	339.308	277.708	284.505	321.256
BC026585	309.941	336.744	239.327	315.579	255.508	413.208	275.1	481.633	323.885	482.389	350.859	427.34
Gm15486	0.851487	0.902798	1.96977	0	0	1.03044	3.73016	2.55508	0	2.0571	0.908962	0
Sec16b	921.309	1106.83	830.258	557.353	382.843	884.12	711.529	747.362	606.246	1038.83	855.333	1147.91
Brinp2	0	0	0	0	0	2.06089	1.86508	0	0	0	0	0
Astn1	0	0.902798	0	0	0	3.09133	0.932541	0	0	0	0	1.0008
Mir488	0	0	0	0	0	0	0	0	0	0	0	0
Pappa2	24.6931	55.9735	38.4105	15.2699	9.21504	87.5877	76.4684	3.83262	4.74557	137.825	60.9004	52.0414
1600012P17Rik	0	0	0	0	0	0	0	0	0	0	0	0
Gm4953	0.851487	0	0	0	0	0	1.86508	0	0	0	0.908962	2.00159
Rfwd2	1556.52	1392.12	1344.37	1582.98	1662.9	1418.92	1432.38	1625.03	1566.04	1389.57	1284.36	1744.39
Gm26472	0	0	0	0	0	1.03044	0	0	0	0	0	0
Scarna3a	0	0	0.984885	1.2725	2.51319	0	1.86508	6.38771	2.37278	4.11419	2.72689	0
Gm10530	0	0	0	0	0	0	0	0	0	0	0	0
Tnr	0	1.8056	0	1.2725	0	0	0.932541	1.27754	3.55918	1.02855	2.72689	0
Gm24719	0	0	0	0	0	0	0	0	0	0	0	0
4930523C07Rik	414.674	624.736	473.73	843.664	862.863	449.273	442.024	836.79	822.17	589.358	518.108	608.484
4930562F07Rik	0.851487	5.41679	4.92442	3.81749	1.67546	2.06089	2.79762	2.55508	3.55918	2.0571	2.72689	0
Tnn	5.10892	4.51399	1.96977	3.81749	4.18866	5.15222	13.0556	8.94279	7.11835	5.14274	8.18066	7.00558
Mrps14	1170.79	1024.68	1108	1113.43	1135.13	1195.31	1319.55	1128.07	1239.78	1049.12	1246.19	939.748
Cacybp	2918.9	2193.8	2795.1	1963.46	2701.68	2242.24	3025.16	2344.29	2928.02	2105.44	3060.47	2099.67
Rabgap1l	898.319	914.535	915.943	1067.62	1042.14	871.755	742.303	1103.8	1039.28	976.092	847.152	916.73
Mir1927	0	0	0	0	0	0	0	0	0	0	0	0
Gm23528	0	0	0	0	0	0	0	0	0	0	0	0
Gm24988	0	0	0	0	0	0	0	0	0	0	0	0
Gm6177	0.851487	1.8056	0	1.2725	1.67546	0	2.79762	1.27754	1.18639	1.02855	0	3.00239
Rc3h1	1257.65	1934.7	1468.46	1644.06	1577.45	1887.77	1235.62	1876.71	1760.61	2110.58	1448.89	1860.48
Serpinc1	4.25743	23.4728	6.89419	20.3599	10.0528	12.3653	16.7857	6.38771	18.9823	15.4282	10.9075	19.0151
Zbtb37	177.109	217.574	188.113	185.784	142.414	164.871	134.286	162.248	170.84	159.425	163.613	221.176
Gas5	7353.44	10795.7	6582.97	7385.56	6331.57	8256.94	4890.25	7453.18	5828.75	7527.94	5617.38	11696.3
Gm26224	0	0	0	0	0	0	0	0	0	0	0	0
Gm22489	0	0	0	0	0	0	0	0	0	0	0	0
Gm22357	0	0	0	0	0	0	0	0	0	0	0	0
Gm23212	0	0	0	0	0	0	0	0	0	0	0	0
Gm23436	0	0	0	0	0	0	0	0	0	0	0	0
Mir5117	0	0	0	0	0	0	0	0	0	0	0	0
Gm24489	0	0	0	0	0	0	0	0	0	0	0	0
Snord47	0	0	0	0	0	0	0	0	0	0	0	0
Gm25789	0	0	0	0	0	0	0	0	0	0	0	0
Dars2	248.634	382.786	299.405	334.666	267.236	377.142	244.326	353.879	279.989	412.448	272.689	381.304
Cenpl	99.624	112.85	82.7303	125.977	140.739	164.871	103.512	121.366	100.843	138.854	102.713	121.096
Klhl20	1185.27	1157.39	1236.03	1264.86	1335.34	1059.3	1079.88	1207.28	1380.96	1309.34	1190.74	1128.9
Ankrd45	0.851487	0.902798	0	1.2725	0	1.03044	0	1.27754	4.74557	0	0	1.0008
4930469G21Rik	0	0	0	2.54499	0	0	0.932541	0	0	0	0	0
Prdx6	2542.54	2870.9	2709.42	2677.33	2441.99	3808.52	3647.17	2549.97	2515.15	3576.26	3573.13	2881.29
Tnfsf4	0	0	0	2.54499	0	0	0	0	1.18639	1.02855	0.908962	2.00159
Tnfsf18	25.5446	15.3476	47.2745	10.18	12.566	64.9179	95.1192	45.9915	75.9291	89.4836	103.622	20.0159
Gm25488	0	0	0	0	0	0	0	0	0	0	0	0
Gm15429	38.3169	35.2091	18.7128	26.7224	23.4565	32.9742	26.1112	33.2161	22.5415	28.7993	30.9047	33.0263
Fasl	0	0	0	0	0	0	0	0	0	0	0	0
Suco	1656.99	1569.97	1706.81	1780.22	2121.14	1665.2	1515.38	1863.93	2034.66	1668.3	1606.14	1587.26
4930558K02Rik	0	0	0	0	0	0	0	0	0	0	0	0
Pigc	790.18	993.078	806.621	926.377	855.323	946.977	840.22	1057.8	987.078	940.093	820.793	920.733
Dnm3	23.8416	35.2091	40.3803	50.8998	41.0488	44.3091	26.1112	37.0487	35.5918	35.9992	15.4524	38.0303
2810442N19Rik	4.25743	7.22239	10.8337	6.36248	9.21504	5.15222	7.46033	5.11017	3.55918	3.08564	2.72689	8.00637
Dnm3os	1642.52	1408.37	1468.46	856.389	934.07	1161.31	1147.96	1002.87	1160.29	1318.6	1459.79	1630.3
Mir199a-2	0	0	0	0	0	0	0	0	0	0	0	0
Mir214	0	0	0	0	0	0	0	0	0	0	0	0
Gm16101	0	0	0	0	0	0	0	0	0	0	0	0
Gm10176	0	0	0	0	0	0	0	0	0	0	0	0
Mettl13	816.576	499.247	800.711	400.836	504.314	548.196	699.406	430.531	500.658	548.216	635.364	614.489
Vamp4	1226.14	1302.74	1224.21	1193.6	1419.95	1244.78	1099.47	1297.98	1216.05	1274.37	1176.2	1339.07
Gm5705	0	0	0	0	0	0	0	0	0	0	0	0
Myoc	2.55446	9.02798	3.93954	6.36248	1.67546	3.09133	2.79762	0	0	1.02855	4.54481	4.00319
7420461P10Rik	0	0	0	0	0	0	0	0	0	0	0	1.0008
Prrc2c	5952.74	5252.48	5824.61	5124.34	5244.2	4599.9	5157.89	4705.18	5663.84	5891.52	5920.07	5499.38
AC132867.1	8.51487	1.8056	5.90931	16.5424	4.18866	13.3958	6.52779	8.94279	10.6775	10.2855	4.54481	10.008
Fmo4	36.6139	50.5567	33.4861	33.0849	36.0224	75.2223	33.5715	29.3835	23.7278	56.5701	49.9929	22.0175
Fmo1	880.437	724.947	736.694	837.302	851.972	622.388	618.275	438.197	472.184	773.468	769.891	708.564
Fmo2	3638.4	3606.68	2624.72	3809.85	3124.74	6462.94	5321.08	4265.71	3903.23	7561.88	6690.87	3943.14
Fmo6	9.36635	1.8056	1.96977	3.81749	4.18866	3.09133	7.46033	10.2203	2.37278	10.2855	18.1792	1.0008
Fmo3	3.40595	10.8336	5.90931	10.18	14.2414	19.5784	12.123	26.8284	13.0503	12.3426	19.0882	10.008
Mroh9	0	0	0.984885	0	0	3.09133	0	0	0	0	0	0
Gm22671	0	0	0	0	0	0	0	0	1.18639	0	0	0
Gm22434	0	0	0	0	0	0	0	0	0	0	0	0
Prrx1	18091.5	21192.3	23007.9	10870.9	12149.6	16614.9	16113.4	11736.8	13727.7	20227.4	20931.6	16302
Gm20471	1.70297	0	0	0	0.837731	0	0.932541	1.27754	1.18639	1.02855	0	2.00159
Gm26523	5.96041	7.22239	7.87908	2.54499	2.51319	6.18266	7.46033	2.55508	2.37278	7.19983	7.27169	4.00319
Gorab	852.338	624.736	905.109	550.99	717.936	583.231	858.87	518.682	676.244	552.33	847.152	530.422
Gm24940	0	0	0	0	0	0	0	0	0	0	0	0
Mettl11b	0	0	0	0	0	0	0	0	0	0	0	0
Gm2343	0	0	0	0	0	0	0	0	0	0	0	0
Kifap3	2167.03	2713.81	2519.34	2402.47	2104.38	2114.47	1822.19	2102.83	2130.76	2234.01	1990.63	2428.93
Scyl3	801.249	770.087	710.102	704.962	752.282	673.91	741.37	742.252	780.646	767.297	750.802	799.637
BC055324	40.8714	62.2931	41.3652	53.4448	49.4261	68.0092	49.4247	48.5466	30.8462	50.3988	33.6316	68.0542
Mettl18	90.2576	129.1	114.247	101.8	108.067	110.257	111.905	102.203	117.453	110.055	107.257	97.0773
Sele	17.0297	26.1812	28.5617	27.9949	45.2375	13.3958	27.0437	33.2161	16.6095	0	7.27169	11.0088
Sell	0	0	0	0	0	0	0	0	0	0	0	0
Selp	10.2178	19.8616	24.6221	134.885	107.23	15.4566	34.504	53.6567	59.3196	11.314	14.5434	16.0127
Gm16587	0	0	0	0	0	0	0	0	0	0	0	0
Gm16548	0	0	0	0	0	0	0	0	0	0	0.908962	0
F5	2.55446	6.31959	8.86396	5.08998	6.70185	4.12177	1.86508	1.27754	0	3.08564	0	0
Gm16588	0	0	0	0	0	0	0	0	0	0	0	0
Slc19a2	1492.66	1133.01	1277.4	1379.38	1419.95	1201.5	1331.67	1788.56	1825.86	1319.63	1459.79	1265.01
Ccdc181	252.04	260.909	200.916	316.851	249.644	264.824	184.643	291.279	259.82	244.794	193.609	301.24
Blzf1	864.259	713.211	944.504	749.5	862.863	670.818	796.39	766.525	953.859	774.496	905.326	677.539
Nme7	149.862	190.49	191.068	216.324	158.331	230.819	198.631	221.015	240.838	233.48	241.784	206.164
Atp1b1	1020.93	566.055	944.504	932.739	1130.1	361.686	454.148	246.565	307.276	234.509	454.481	617.492
Gm26685	0	0	0.984885	0	1.67546	0	0	0	0	1.02855	0	0
Dpt	3901.51	2338.25	2766.54	4083.44	3971.68	6967.86	8064.62	2833.59	2521.08	8644.94	9245.96	3636.9
Xcl1	0	0	0	0	0	0	0	0	0	0	0	0
Gm26042	0	0	0	0	0	0	0	0	0	0	0	0
Tbx19	0	0.902798	0	0	0	0	0	0	0	1.02855	0	0
Gm16550	0	0.902798	0.984885	0	0	0	0	0	0	0	0.908962	0
Sft2d2	2263.25	2761.66	2036.74	2963.64	2320.52	2616.29	1926.63	3114.65	2740.57	2922.1	2270.59	2652.11
Tiprl	1439.86	1502.26	1468.46	1351.39	1651.17	1403.46	1407.2	1487.06	1445.03	1324.77	1423.43	1353.08
Gpr161	246.08	283.479	247.206	323.214	281.478	274.098	210.754	330.883	296.598	289.022	153.615	321.256
Dcaf6	1666.36	2099.91	1761.96	1652.97	1566.56	2283.46	1841.77	1717.02	1577.9	2435.6	1972.45	2108.68
Gm24637	0	0	0	0	0	0	0	0	0	0	0	0
Mpc2	1337.69	1503.16	1438.92	1367.93	1527.18	1446.74	1501.39	1393.8	1410.62	1345.34	1501.6	1315.05
Adcy10	0.851487	0	1.96977	0	2.51319	1.03044	0.932541	0	1.18639	0	0	0
Gm23599	0	0	0	0	0	0	0	0	0	0	0	0
Gm23208	0	0	2.95465	0	0	0	0	0	0	0	0	0
Mpzl1	1598.24	1601.56	1834.84	1595.71	1656.19	1498.26	1429.59	1241.77	1286.05	1131.4	1165.29	1476.18
Rcsd1	10.2178	37.0147	16.743	123.432	129.848	21.6393	28.9088	196.741	205.246	45.2561	36.3585	22.0175
Creg1	3157.31	3686.13	3447.1	2223.05	2027.31	5192.4	4722.39	3497.91	3196.14	6067.4	5636.47	3579.85
Gm16565	1.70297	0	0	2.54499	0.837731	0	0	2.55508	0	1.02855	0.908962	1.0008
Gm24808	0	0	0	0	0	0	0	0	0	0	0	0
Cd247	2.55446	3.61119	4.92442	1.2725	3.35092	3.09133	2.79762	3.83262	0	0	1.81792	7.00558
Gm23402	0	0	0	0	0	0	0	0	0	0	0	0
Pou2f1	213.723	311.465	233.418	367.751	314.987	345.198	176.25	383.262	319.14	365.134	241.784	367.292
RP23-36P10.7	0	0	0	0	0	0	0	0	0	0	0	0
RP23-36P10.3	1.70297	0	0	0	0	0	0	0	0	0	0	0
Gm26665	0	0	0	0	0	0	0	0	0	0	0	0
Dusp27	105.584	181.462	172.355	997.636	831.029	133.958	126.826	582.559	557.604	177.939	111.802	91.0725
Gpa33	0	0	0	0	0	0	0	0	0	0	0	0
Mael	0	0	0	0	0	0	0	0	0	0	0.908962	0
Ildr2	3239.91	2693.95	3159.51	2070.35	2338.95	2526.65	2935.64	3110.81	3447.66	3704.83	3603.12	2561.04
5330438I03Rik	0	0	0	0	0	0	0.932541	5.11017	1.18639	3.08564	0.908962	2.00159
Tada1	917.903	882.937	895.26	688.42	788.305	845.994	914.823	670.709	713.022	763.182	859.878	864.688
Gm15853	12.7723	9.02798	31.5163	10.18	20.9433	13.3958	28.9088	25.5508	11.8639	18.5139	12.7255	16.0127
Pogk	1580.36	1361.42	1374.9	1376.84	1460.17	1361.22	1330.74	1065.47	1026.23	1177.69	1068.03	1535.22
Gm16418	1.70297	0.902798	2.95465	3.81749	0.837731	8.24354	1.86508	0	2.37278	3.08564	2.72689	3.00239
Gm4846	0	0	0	0	0	0	0	0	0	0	0	0
Gm22992	0	0	0	0	0	0	0	0	0	0	0	0
Gm4847	0	0	0	0	0	0	0.932541	0	0	0	0	0
Fmo9	0	0	0	0	0	0	0	0	0	0	0	0
Gm4954	0	0	0	0	0	0	0.932541	0	0	1.02855	0	0
Gm6286	0.851487	0	0.984885	1.2725	0	2.06089	1.86508	0	2.37278	2.0571	2.72689	1.0008
Gm16701	8.51487	15.3476	8.86396	7.63497	0.837731	8.24354	15.8532	8.94279	9.49114	20.571	11.8165	4.00319
Fam78b	29.802	51.4595	68.9419	19.0874	25.1319	113.349	123.095	12.7754	23.7278	90.5122	144.525	28.0223
Uck2	729.724	431.538	599.795	427.558	533.635	641.966	825.299	422.866	503.03	442.275	652.635	545.434
mmu-mir-6347	0	0	0	0	0	0	0	0	0	0	0	0
Tmco1	2144.04	2563.95	2615.85	1786.58	2088.46	2433.91	2525.32	2161.6	2031.1	2454.11	2524.19	1967.57
Gm25911	0.851487	0	0	2.54499	2.51319	2.06089	0	2.55508	0	3.08564	0	0
Gm24182	0.851487	2.70839	0	0	0	0	0	0	1.18639	0	0	1.0008
Aldh9a1	1532.68	1162.8	1266.56	1010.36	913.965	1279.81	1469.68	1016.92	931.318	1267.17	1571.59	1426.14
Mgst3	338.04	399.94	416.606	469.551	447.348	405.995	383.274	454.805	348.799	290.05	312.683	351.28
Lrrc52	0	0	0	0	0	0	0	0	0	0	0	0
Rxrg	7.66338	4.51399	10.8337	0	0.837731	4.12177	12.123	0	0	0	3.63585	1.0008
Lmx1a	0.851487	0	0	0	0	0	0.932541	0	0	0	0	3.00239
Gm20711	0	1.8056	0.984885	0	0	0	0	0	0	0	0	0
Pbx1	5148.94	7504.06	5452.32	6483.36	5007.96	7004.95	5419.93	6395.37	5520.28	7996.96	6607.24	7101.65
AC096625.1	0	0	0	0	0	0	0.932541	0	0	0	0	0
mmu-mir-6348	0	0	0	0	0	0	0	0	0	0	0	0
mmu-mir-6354	0	0	0	0	0	0	0	0	0	0	0	0
Gm5265	0.851487	0	0	0	0	0	0.932541	1.27754	1.18639	0	0	0
Nuf2	28.0991	139.031	106.368	125.977	144.09	129.836	118.433	33.2161	22.5415	41.1419	75.4438	40.0319
Rgs5	1293.41	3237.43	2861.09	17424.3	19046.7	2160.84	2146.71	41618.5	39075	1933.67	1517.06	1441.15
Rgs4	234.159	374.661	414.636	1053.63	1606.77	371.99	423.374	1875.43	2409.56	419.647	382.673	259.206
Gm22114	0	0	0	0	0	0	0	0	0	0	0	0
1700084C01Rik	0	2.70839	0	0	1.67546	0	0	1.27754	2.37278	0	0	0
Gm15852	0	0	0	1.2725	0	0	0	0	0	0	0	0
Hsd17b7	1677.43	1068.91	2578.43	670.605	2008.88	521.404	1416.53	569.783	1124.7	514.274	1184.38	665.53
3110045C21Rik	19.5842	16.2504	32.5012	7.63497	23.4565	13.3958	25.1786	16.608	14.2367	17.4853	22.724	11.0088
Ddr2	16951.4	19133.9	16860.2	13144.9	12471.3	15300	12650.9	11693.3	12285.1	18948.9	14545.2	18972.1
Uap1	1674.87	1489.62	1778.7	1150.34	1590.01	1208.71	1514.45	1349.08	1551.8	1432.77	1687.03	1312.04
Uhmk1	3042.36	3074.93	3183.15	3062.9	3701.1	2506.04	2599.92	4093.24	4248.47	3022.9	2886.86	2839.26
4930500M09Rik	0	0	2.95465	0	0	0	0	0	1.18639	0	0	0
Sh2d1b2	0	0	0.984885	0	0	0	0	0	0	0	0	0
Gm6345	2.55446	0	0.984885	2.54499	5.86412	3.09133	1.86508	1.27754	3.55918	1.02855	1.81792	3.00239
Sh2d1b1	0	4.51399	0.984885	2.54499	3.35092	0	2.79762	26.8284	61.6924	5.14274	4.54481	2.00159
Gm7694	14.4753	15.3476	13.7884	17.8149	9.21504	21.6393	25.1786	20.4407	15.4231	20.571	27.2689	6.00478
Nos1ap	5.10892	5.41679	2.95465	10.18	15.9169	5.15222	8.39287	2.55508	10.6775	10.2855	14.5434	7.00558
1700015E13Rik	0	0	0	0	0	0	0.932541	1.27754	0	0	0	0
Olfml2b	5218.76	5818.54	5866.96	7409.74	6672.53	4679.24	4378.28	7818.55	7960.69	5330.96	5289.25	5718.55
Atf6	1928.62	2173.94	1786.58	2256.13	1915.05	2348.38	1839.9	2477.15	2504.47	2429.43	2080.61	2205.76
Gm23523	0	0	0	0	0	0	0	0	0	0	0	0
Gm25235	0	0	0	0	0	0	0	0	0	0	0	4.00319
Gm9929	32.3565	24.3756	22.6523	17.8149	22.6187	15.4566	27.9762	28.1059	20.1687	22.628	22.724	11.0088
Dusp12	334.634	260.006	290.541	225.232	247.968	237.002	292.818	229.957	262.193	246.851	248.147	299.238
Gm26620	6.81189	9.93078	7.87908	3.81749	5.02639	11.3349	13.0556	7.66525	5.93196	11.314	9.99858	7.00558
Fcrlb	0.851487	0	1.96977	0	0.837731	0	0	0	0	0	1.81792	1.0008
Fcrla	0	0	0	0	0	2.06089	0	1.27754	0	4.11419	0.908962	0
Gm2962	2.55446	5.41679	13.7884	5.08998	8.37731	6.18266	6.52779	2.55508	7.11835	8.22838	6.36273	6.00478
Fcgr2b	20.4357	57.7791	50.2291	77.6222	63.6676	89.6485	59.6826	720.533	526.758	420.676	372.674	42.0335
Fcgr4	22.9901	20.7644	18.7128	67.4423	43.562	44.3091	34.504	305.332	232.533	102.855	82.7155	45.0359
Gm26110	0	0	0	0	0	0	0	0	0	0	0	0
Fcgr3	93.6635	146.253	105.383	213.779	200.218	200.936	136.151	1557.32	1149.61	809.467	708.99	138.11
mmu-mir-6546	0	0	0	0	0	0	0	0	0	0	0	0
AC117796.1	0	0	0	0	0	0	0	0	0	0	0	0
AC117796.2	0	0	0	0	0	0	0	0	0	0	0	0
1700009P17Rik	28.0991	55.0707	26.5919	58.5348	48.5884	55.6439	19.5834	44.7139	49.8285	40.1134	34.5405	37.0295
Sdhc	3136.03	3108.33	3429.37	4069.44	3877.86	3358.21	3436.41	3743.2	3472.57	2989.99	3155.01	2912.32
Mpz	2.55446	0	1.96977	0	0.837731	5.15222	3.73016	5.11017	0	2.0571	2.72689	7.00558
Pcp4l1	7.66338	6.31959	5.90931	59.8073	78.7467	5.15222	6.52779	24.2733	40.3373	28.7993	15.4524	26.0207
Nr1i3	20.4357	16.2504	19.6977	17.8149	30.996	13.3958	21.4484	19.1631	24.9142	7.19983	14.5434	13.0104
Tomm40l	235.862	220.283	251.146	259.589	291.53	201.967	241.528	259.341	295.412	201.595	237.239	194.155
Apoa2	22.1387	18.9588	12.8035	34.3574	20.1055	21.6393	16.7857	12.7754	27.287	13.3711	16.3613	13.0104
Fcer1g	71.5249	136.323	80.7605	199.782	175.086	148.384	116.568	1688.91	1497.23	570.844	502.656	108.086
Ndufs2	4021.57	4902.19	4196.59	5425.92	4393.06	5267.62	4495.78	4983.69	4253.22	5033.71	4290.3	5080.04
Adamts4	837.011	783.629	878.517	1294.13	1170.31	887.211	1265.46	1038.64	1213.68	698.384	964.408	709.565
B4galt3	490.456	482.094	497.367	675.695	718.773	527.587	468.136	523.792	532.69	460.789	461.753	447.356
Ppox	1068.62	1076.14	961.247	1115.98	1036.27	1031.47	878.454	1075.69	1048.77	1107.75	1132.57	1161.92
Usp21	1131.63	1251.28	1154.28	1384.47	1378.91	1203.56	1183.39	1295.43	1216.05	1123.17	1077.12	1217.97
Ufc1	2390.12	2442.97	2609.94	2491.55	2567.65	2773.95	2745.4	2885.97	2696.67	2885.08	3022.3	2324.85
Rpl27-ps1	7.66338	6.31959	2.95465	3.81749	5.02639	4.12177	0.932541	5.11017	9.49114	6.17129	2.72689	10.008
Gm25151	0	0	0	0	0	0	0	0	0	0	0	0
Dedd	111.545	139.031	128.035	128.522	129.011	111.288	118.433	122.644	126.944	125.483	116.347	165.131
Nit1	707.585	826.963	723.89	986.184	764.011	785.198	645.318	854.675	765.223	775.525	726.26	929.74
Pfdn2	1349.61	1084.26	1276.41	1090.53	1212.2	1240.65	1427.72	1158.73	1217.24	1113.92	1332.54	1066.85
Klhdc9	0.851487	1.8056	0.984885	7.63497	2.51319	7.2131	4.66271	2.55508	0	1.02855	0	7.00558
Pvrl4	5.96041	8.12518	2.95465	22.9049	13.4037	13.3958	15.8532	98.3707	105.589	21.5995	37.2674	3.00239
Arhgap30	45.9803	48.7511	42.35	85.2572	79.5845	59.7657	53.1548	654.101	599.128	241.709	188.155	31.0247
Usf1	911.091	1320.79	985.87	1136.34	879.618	1382.85	1071.49	1194.5	987.078	1331.97	1016.22	1350.07
Tstd1	7.66338	11.7364	6.89419	6.36248	7.53958	23.7002	10.258	15.3305	8.30475	18.5139	12.7255	24.0191
Gm26641	18.7327	14.4448	5.90931	1.2725	10.0528	7.2131	1.86508	6.38771	3.55918	12.3426	7.27169	9.00717
F11r	1769.39	1924.77	1578.77	1329.76	1006.95	2679.15	2402.23	1771.95	1503.16	2635.14	2362.39	2092.67
B930036N10Rik	22.1387	15.3476	23.6372	2.54499	14.2414	4.12177	22.381	11.4979	5.93196	7.19983	33.6316	22.0175
Gm24871	0	0	0	0	0	0	0	0	0	0	0	0
Alyref2	11.9208	18.9588	15.7582	26.7224	9.21504	19.5784	16.7857	17.8856	8.30475	19.5424	16.3613	13.0104
Gm9765	0	0	0	0	0	0	0	0	0	0	0	0
Itln1	0	0	0	0	0	0	0	5.11017	1.18639	0	0	0
Cd244	1.70297	3.61119	2.95465	12.725	11.7282	1.03044	0.932541	127.754	141.181	13.3711	7.27169	0
Ly9	40.0199	32.5007	43.3349	104.345	119.796	57.7048	72.7382	596.612	602.687	186.167	157.25	58.0462
Slamf7	6.81189	2.70839	0	8.90747	10.8905	6.18266	7.46033	34.4936	26.1006	13.3711	12.7255	7.00558
mmu-mir-7683	0	0	0	0	0	0	0	0	0	0	0	0
Cd48	22.1387	36.1119	29.5465	38.1749	53.6148	32.9742	39.1667	519.959	444.897	178.967	158.159	44.0351
Tma7-ps	11.0693	15.3476	6.89419	15.2699	16.7546	10.3044	11.1905	11.4979	7.11835	15.4282	6.36273	8.00637
Gm26412	0	0	0	0	0	0	0	0	0	0	0	0
Gm22950	0	0	0	0	0	0	0	0	0	0	0	0
Slamf1	0	0	0	0	0	0	0	5.11017	4.74557	2.0571	0.908962	0
Cd84	97.921	135.42	94.5489	211.234	213.621	185.48	142.679	1268.6	1220.8	714.841	772.618	122.097
Gm10521	5.96041	4.51399	1.96977	5.08998	12.566	0	0	16.608	23.7278	12.3426	17.2703	0
Slamf6	0	0	0	0	0	0	0	8.94279	10.6775	0	0.908962	0
Vangl2	376.357	439.663	327.967	337.211	389.545	414.238	292.818	240.178	205.246	314.736	248.147	462.368
Nhlh1	0	0	0.984885	0	0	0	0	0	1.18639	0	0	2.00159
Ncstn	7255.52	7606.98	7503.84	8198.69	7385.44	8060.13	8103.78	7836.44	7643.93	8108.04	7768.9	7700.13
Copa	15653.7	13657.5	15235.2	13328.1	13438	13137.1	15359.9	13424.4	14438.4	13196.3	14580.7	13449.7
Pex19	3504.72	3667.17	3674.6	4096.16	4490.24	3447.86	3912.01	4567.21	4446.6	3356.15	3539.5	3542.82
Gm10171	0	0	0	0	0	0	0	0	0	0	0	1.0008
Dcaf8	3860.64	5061.99	3809.53	5348.3	4001.84	5306.78	3980.09	5415.5	4600.83	5793.81	4320.3	5313.23
Pea15a	11662.8	9866.68	11685.7	14327	17155.9	9682.04	10957.4	14303.4	15155	10033.5	11227.5	9777.78
Casq1	23.8416	18.9588	19.6977	40.7199	26.8074	9.27399	19.5834	17.8856	36.7782	21.5995	11.8165	17.0135
Gm17224	0.851487	4.51399	0	0	2.51319	1.03044	0	1.27754	0	3.08564	0	1.0008
Atp1a4	2.55446	3.61119	4.92442	6.36248	3.35092	0	3.73016	10.2203	9.49114	0	0.908962	0
Igsf8	4349.39	3489.32	4470.39	3565.53	3866.97	3605.52	4842.69	3639.72	3864.08	3919.79	4613.89	3671.92
Atp1a2	242.674	223.894	238.342	603.163	494.261	329.742	422.441	509.739	527.945	165.596	247.238	218.174
Kcnj9	0	0	2.95465	0	0.837731	0	2.79762	6.38771	0	1.02855	0.908962	2.00159
Kcnj10	0.851487	0	0.984885	2.54499	0.837731	2.06089	0.932541	3.83262	9.49114	0	0	2.00159
Pigm	1146.1	1028.29	1129.66	824.577	992.711	962.434	1117.18	913.442	912.336	934.95	1083.48	1058.84
Slamf9	48.5347	27.0839	22.6523	109.435	63.6676	40.1873	45.6945	246.565	249.142	38.0563	28.1778	32.0255
Igsf9	52.7922	82.1546	37.4256	164.152	155.818	71.1006	37.3016	106.036	90.1658	27.7708	14.5434	90.0717
Tagln2	5194.92	3929.88	5308.53	4323.94	5957.11	4560.74	6397.23	2971.56	3663.58	2687.59	3615.85	3828.05
Ccdc19	15.3268	4.51399	10.8337	12.725	12.566	21.6393	20.5159	14.053	11.8639	15.4282	8.18066	16.0127
4933439K11Rik	5.10892	1.8056	0.984885	2.54499	0.837731	0	0.932541	8.94279	8.30475	8.22838	5.45377	2.00159
Vsig8	0	0.902798	0.984885	0	0.837731	3.09133	1.86508	1.27754	0	1.02855	0.908962	1.0008
Slamf8	4.25743	5.41679	4.92442	26.7224	18.4301	20.6089	13.0556	48.5466	35.5918	27.7708	24.542	6.00478
Fcrl6	0	0	0	0	0	0	0	0	1.18639	0	0	0
Dusp23	289.505	315.077	232.433	174.332	172.573	328.711	211.687	173.746	177.959	273.594	239.966	379.302
Gm22383	0	0	0	0	0	0	0	0	0	0	0	0
Crp	0.851487	0	0	0	0.837731	0	3.73016	0	0	5.14274	8.18066	1.0008
Gm24817	0	0	0	0	0	0	0	0	0	0	0	0
Apcs	0	0	0	0	0	0	0	0	0	0	0	0
Gm26077	0	0	0	0	0	0	0	0	0	0	0	0
Olfr16	0	0	0	0	0	0	0	0	0	2.0571	0.908962	0
Olfr1408	0	0	0	0	0	0	0	0	0	0	0	0
Olfr1407-ps1	0	0	0	0	0	0	0	0	0	0	0	0
Olfr1406	0	0	0	0	0	0	0	0	0	0	0	0
Olfr218	0	0	0	0	0	0	0	0	0	0	0	0
Olfr1404	0	0	0	0	0	0	0	0	0	0	0	0
Fcer1a	0	0	0	0	0	0	0	0	0	0	0	0
Olfr418-ps1	0	0	0	0	0	0	0	0	0	0	0	0
Mptx2	0	0	0	0	0	0	0	0	0	0	0	0
Darc	0.851487	0.902798	1.96977	2.54499	5.86412	7.2131	0.932541	2.55508	0	5.14274	0.908962	6.00478
Cadm3	84.2972	54.1679	54.1687	64.8973	58.6412	45.3395	44.762	14.053	13.0503	46.2846	38.1764	87.0693
Aim2	18.7327	24.3756	26.5919	15.2699	20.9433	39.1568	42.8969	126.477	72.3699	40.1134	33.6316	8.00637
Gm4955	5.96041	0.902798	0	1.2725	5.86412	5.15222	2.79762	135.419	153.045	1.02855	10.9075	4.00319
BC094916	0	0	0	0	0	1.03044	1.86508	7.66525	1.18639	2.0571	2.72689	0
Pydc4	6.81189	1.8056	0	1.2725	3.35092	0	0.932541	190.354	196.941	4.11419	3.63585	5.00398
Pyhin1	8.51487	0	0	13.9974	12.566	5.15222	17.7183	233.79	221.855	8.22838	18.1792	9.00717
Pydc3	0	0	0.984885	1.2725	1.67546	2.06089	0.932541	53.6567	39.1509	1.02855	15.4524	1.0008
AI607873	141.347	130.906	74.8512	83.9847	68.6939	329.742	240.596	1045.03	839.966	913.35	525.38	287.229
Ifi204	475.981	278.062	254.1	237.957	154.98	619.296	793.593	1420.63	1192.32	1083.06	782.616	743.592
Gm16340	5.10892	0	0	2.54499	1.67546	2.06089	0	28.1059	21.3551	2.0571	2.72689	9.00717
Mndal	480.239	342.161	350.619	348.664	316.662	435.877	402.858	1263.49	1163.85	574.958	435.393	771.614
Mnda	262.258	187.782	211.75	137.43	108.067	252.459	349.703	503.351	436.592	417.59	364.494	341.272
Ifi203	435.11	237.436	223.569	249.409	256.346	317.376	339.445	1314.59	1269.44	588.329	349.041	807.643
Ifi202b	0	0	0	0	0	0	0	0	0	0	0	0
Ifi205	25.5446	11.7364	16.743	15.2699	5.02639	23.7002	46.6271	134.142	112.707	137.825	86.3514	24.0191
Olfr433	0	0	0	0	0	0	0	0	0	0	0	0
Olfr432	0	0	0	0	0	0	0	0	0	0	1.81792	0
Olfr430	0	0	0	0	0	0	0	0	0	0	0	0
Olfr429	0	0	0	0	0	0	0	0	0	0	0	0
Olfr427	0	0	0	0	0	0	0	0	0	0	0	0
Olfr231	0	0	0	0	0	0	0	0	0	0	0	0
Olfr424	0	0	0	0	0	0	0	0	0	0	0	0
Olfr421-ps1	0	0	0	0	1.67546	0	0	0	0	0	0	0
Olfr420	0	0	0	0	0	1.03044	0	0	0	0	0	2.00159
Spta1	160.08	74.9323	94.5489	30.5399	33.5092	130.866	156.667	44.7139	45.0829	146.054	165.431	102.081
Olfr419	0	0	0	0	0	0	0	0	0	0	0	0
Mptx1	0	0	0	0	0	0	0	0	0	0	0	0
Olfr417	0	0	0	0	0	0	0	0	0	0	0	0
Olfr248	0	0	0	0	0	0	0	0	0	0	0	0
Olfr414	0	0	0	0	0	0	0	0	0	0	0	0
Olfr220	0	0	0	0	0	0	0	0	0	0	0	0
Fmn2	0.851487	0.902798	2.95465	3.81749	0.837731	1.03044	2.79762	5.11017	5.93196	6.17129	9.08962	4.00319
Grem2	357.624	306.951	552.52	445.373	350.172	926.368	1828.71	1775.78	1557.73	902.036	1396.17	240.191
Rgs7	3.40595	0	2.95465	1.2725	1.67546	12.3653	16.7857	1.27754	1.18639	9.25693	7.27169	1.0008
Fh1	1679.13	1642.19	1814.16	1703.87	1728.24	1755.87	1817.52	1655.69	1655.02	1458.48	1755.21	1626.29
Kmo	0.851487	2.70839	3.93954	5.08998	2.51319	3.09133	2.79762	0	1.18639	2.0571	2.72689	3.00239
Opn3	48.5347	42.4315	61.0629	50.8998	61.9921	42.2482	66.2104	44.7139	43.8965	35.9992	35.4495	52.0414
Chml	108.139	93.891	107.352	117.07	104.716	63.8875	57.8176	98.3707	103.216	74.0554	70.899	73.0582
Wdr64	0	0	0	0	0	0	0	0	0	0	0	0
Gm25560	0	0	0	0	0	0	0	0	0	0	0	0
Exo1	18.7327	15.3476	35.4558	33.0849	36.8602	23.7002	19.5834	3.83262	5.93196	7.19983	19.9972	30.0239
Gm23805	0	0	0	0	0	0	0	0	0	0	0	0
Pld5	5.10892	9.02798	3.93954	10.18	9.21504	7.2131	4.66271	2.55508	1.18639	3.08564	2.72689	6.00478
B020018G12Rik	8.51487	8.12518	6.89419	5.08998	3.35092	7.2131	6.52779	7.66525	5.93196	3.08564	7.27169	9.00717
Gm26104	0	0	0	0	0	0	0	0	0	0	0	0
Cep170	3908.32	3641.89	3881.43	4017.27	3878.69	3289.17	3248.04	3994.87	4223.56	3878.65	3844.91	3632.89
Mir350	0	0	0	0	0	0	0	0	0	0	0	0
Gm25288	0	0	0	0	0	0	0	0	0	0	0	2.00159
Sdccag8	590.932	753.837	618.508	846.209	674.374	840.842	614.545	968.376	794.883	909.236	742.622	741.59
Gm25993	0.851487	0	0	0	0	0	0	0	0	0	0	0
Gm15423	2.55446	0.902798	0.984885	2.54499	1.67546	0	2.79762	2.55508	1.18639	0	0.908962	0
Akt3	1296.81	1943.72	1233.08	2181.06	1920.92	1935.17	1115.32	2611.29	2171.1	1847.27	1210.74	2000.59
Gm26801	7.66338	5.41679	4.92442	0	3.35092	2.06089	5.59525	0	0	1.02855	2.72689	7.00558
Zbtb18	614.773	492.025	511.155	403.381	547.876	453.395	434.564	374.32	438.965	372.334	429.939	571.455
1700016C15Rik	3.40595	0	0	2.54499	0	0	1.86508	1.27754	1.18639	0	0	0
Adss	2051.23	2164.01	2139.17	2519.54	2469.63	2257.7	2076.77	2185.87	2209.06	1868.87	1847.01	2240.78
Gm16585	1.70297	2.70839	1.96977	0	0.837731	3.09133	0	2.55508	0	2.0571	0.908962	1.0008
Gm16432	1.70297	0	3.93954	5.08998	6.70185	3.09133	1.86508	10.2203	2.37278	5.14274	3.63585	1.0008
Gm25312	0	0	0	0	0	2.06089	0	0	0	0	0	0
Desi2	2702.62	2398.74	2731.09	2155.61	2543.35	2249.46	2529.98	2286.8	2617.18	1957.33	2060.62	2344.87
Gm9982	17.8812	21.6672	21.6675	21.6324	17.5924	20.6089	18.6508	16.608	14.2367	11.314	19.9972	19.0151
4930527J03Rik	0	0	0	0	1.67546	0	0	0	0	0	0	0
B230369F24Rik	3.40595	16.2504	9.84885	13.9974	10.0528	9.27399	8.39287	8.94279	5.93196	12.3426	3.63585	5.00398
Cox20	5.10892	10.8336	4.92442	17.8149	7.53958	14.4262	9.32541	5.11017	15.4231	12.3426	2.72689	17.0135
Gm16586	230.753	186.879	231.448	211.234	223.674	189.602	235	172.468	194.568	232.452	224.514	254.202
Hnrnpu	14460.8	12195.9	13606.2	11677.7	12491.4	13269	14162.5	11836.4	12915.1	11913.7	12790	13216.5
AC170257.1	0	0	0	0	0	0	0	0	0	0	0	0
Gm24919	0	0	0	0	0	0	0	0	0	0	0	0
Efcab2	72.3764	85.7658	73.8664	148.882	154.143	83.4659	60.6152	136.697	113.894	101.826	80.8976	113.09
Kif26b	1336.83	547.096	1378.84	1002.73	1316.91	454.425	1239.35	1350.36	1865.01	674.727	1444.34	525.418
Gm24405	0	0	0	0	0	0	0	0	2.37278	0	0	0
Gm16564	1.70297	0	0	0	0	0	0.932541	2.55508	1.18639	0	0	0
Smyd3	446.179	455.913	312.208	461.916	394.571	464.73	327.322	511.017	387.95	484.446	316.319	510.406
Gm5561	4.25743	2.70839	0.984885	0	4.18866	4.12177	0	1.27754	3.55918	2.0571	3.63585	1.0008
Tfb2m	204.357	214.866	220.614	253.227	238.753	291.615	221.945	260.618	251.515	271.537	259.054	255.203
Gm15480	0	0	0	0	0	0	1.86508	0	0	0	2.72689	1.0008
Cnst	802.101	853.144	754.422	1154.15	1197.12	733.675	764.684	1059.08	1053.52	829.009	742.622	825.657
Sccpdh	1258.5	1290.1	1252.77	1364.12	1579.96	1200.47	1199.25	1335.03	1340.62	1172.54	1155.29	1304.04
Gm1305	0	0	0	2.54499	0	0	0	0	0	1.02855	0	1.0008
Ahctf1	2450.58	2228.11	2506.53	2034.72	2627.12	2384.45	2328.56	2124.55	2598.2	2311.15	2462.38	2194.75
Gm10518	0	0	0	0	0	0	0	0	0	0	0	0
Cdc42bpa	4199.53	4324.4	4257.66	4684.06	5188.91	3860.04	3587.49	4585.1	5058.78	4341.5	4088.51	4205.35
Adck3	34.911	252.784	36.4407	394.474	107.23	260.702	43.8294	370.487	121.012	418.619	79.0797	238.19
Psen2	579.862	908.215	643.13	928.922	661.808	917.094	687.283	867.451	703.531	952.435	801.704	835.665
Gm5069	17.0297	20.7644	20.6826	12.725	20.9433	23.7002	33.5715	34.4936	24.9142	21.5995	20.9061	34.0271
Itpkb	1000.5	1142.04	1002.61	1236.87	997.738	1115.97	1056.57	1329.92	1146.05	1181.8	972.589	1265.01
6330403A02Rik	0	0	0	0	0.837731	2.06089	0	0	1.18639	0	0	3.00239
Parp1	1714.89	1504.06	1570.89	1451.92	1515.46	1545.66	1680.44	1359.3	1329.95	1414.25	1436.16	1657.32
mmu-mir-6904	0	0	1.96977	0	0	1.03044	0	0	0	0	3.63585	0
Lin9	53.6437	137.225	67.957	106.89	92.9881	124.684	72.7382	111.146	69.9971	102.855	58.1736	99.0789
Mixl1	0	0	0.984885	1.2725	0	0	0	0	0	1.02855	1.81792	0
Acbd3	3213.51	2989.17	3346.64	2892.38	3412.08	2815.17	3007.45	3331.83	3292.24	2973.53	2772.33	2755.19
H3f3a	1149.51	1543.79	1277.4	1617.34	1258.27	1548.76	1281.31	1333.75	1262.32	1390.6	1128.93	1471.17
Gm17275	36.6139	44.2371	31.5163	63.6248	36.8602	47.4004	25.1786	42.1589	27.287	56.5701	35.4495	39.0311
Gm16067	5.10892	17.1532	12.8035	16.5424	5.86412	10.3044	4.66271	12.7754	4.74557	19.5424	7.27169	23.0183
Gm24836	0	0	0	0	0	0	0	0	0	0	0	0
Sde2	1331.73	1251.28	1216.33	1141.43	1224.76	1200.47	1313.95	1106.35	1229.1	1201.34	1315.27	1177.94
Lefty2	0	0	0	1.2725	0	0	0	0	0	0	0.908962	0
Pycr2	1041.37	715.016	1120.8	890.747	1113.34	825.385	1154.49	915.997	988.265	786.839	991.677	786.626
Lefty1	398.496	251.881	379.181	231.594	253.833	287.494	393.532	249.121	303.716	291.079	421.758	244.194
Tmem63a	2300.72	2303.04	2438.57	2851.66	3309.04	2008.33	2193.34	2426.05	2788.02	1988.18	2243.32	2098.67
2210411M09Rik	5.10892	5.41679	3.93954	8.90747	0.837731	5.15222	1.86508	5.11017	1.18639	4.11419	6.36273	8.00637
Ephx1	7900.95	7754.13	7645.66	10219.4	8786.96	8002.42	7741.96	13134.4	12816.6	11136.1	10850.3	8202.53
9130409I23Rik	0	0	0.984885	0	0.837731	0	0.932541	0	0	0	0	2.00159
Nvl	1150.36	915.438	1048.9	925.104	901.399	976.86	1066.83	875.116	886.235	966.835	1029.85	967.77
Cnih4	1745.55	1653.02	1683.17	1668.24	1760.91	1780.61	1718.67	1608.42	1490.11	1883.27	1728.85	1775.41
Wdr26	6882.57	7620.52	7153.22	7489.91	7684.51	7329.54	6976.34	7674.19	7844.43	7903.36	7272.6	7274.79
A430110L20Rik	22.1387	18.056	19.6977	10.18	13.4037	21.6393	18.6508	8.94279	17.7959	26.7422	20.9061	32.0255
Rpl35a-ps2	0	2.70839	0	0	0	0	0	1.27754	0	0	0	1.0008
Cnih3	2.55446	2.70839	0.984885	10.18	4.18866	3.09133	0.932541	3.83262	0	1.02855	1.81792	6.00478
Gm16547	0	0	0	0	0	0	0	0	0	0	0	0
Gm16539	0	0	0	0	0.837731	0	0	0	0	0	0	0
Ccdc121	0	0	0	0	0	0	0	0	0	0	0	0
Dnah14	0	0	0	0	0	0	0	0	0	0	0	0
Gm23690	0	3.61119	0	0	0	0	0	0	0	0	0	0
Lbr	901.724	766.476	942.535	582.803	834.38	692.458	793.593	505.906	568.282	631.528	710.808	716.57
Gm26004	2.55446	1.8056	0.984885	1.2725	0	5.15222	0	0	2.37278	1.02855	0.908962	1.0008
Gm5533	0	0	0	0	0	0	0	0	0	0	0	0
Enah	1215.92	921.757	1434.98	940.374	1179.53	764.589	1313.95	858.508	1074.87	753.925	1248	753.6
Srp9	1452.64	1363.23	1598.47	1219.05	1347.91	1260.23	1567.6	1343.97	1289.61	1318.6	1430.71	1322.05
Vmn1r1	0	0	0	0	0	0	0	0	0	0	0	0
Degs1	6640.75	6022.57	6655.85	6001.09	6230.21	6259.94	6878.42	6052.99	6376.86	5742.38	6420.91	5914.71
Fbxo28	1385.37	1352.39	1368.99	1435.37	1533.89	1322.06	1482.74	1743.84	1757.05	1324.77	1482.52	1333.06
Gm5706	0.851487	1.8056	0	3.81749	0.837731	1.03044	1.86508	1.27754	2.37278	0	0.908962	0
Gm10517	0	0.902798	0.984885	0	0.837731	0	0	1.27754	1.18639	0	0	1.0008
Trp53bp2	900.873	1084.26	854.88	1126.16	999.413	850.116	808.513	1185.56	1161.48	954.492	989.859	1102.88
Capn2	11318.8	9888.35	11645.3	10965.1	11602.6	8756.71	10201.1	9977.6	10118.7	9251.79	10378.5	9605.65
Capn8	0	0	0	0	0	0	0	0	1.18639	0	0.908962	0
4922505E12Rik	0	0	0	0	0	0	0	0	0	0	0	0
Susd4	6.81189	3.61119	5.90931	10.18	9.21504	12.3653	10.258	5.11017	3.55918	4.11419	3.63585	2.00159
Tlr5	27.2476	15.3476	30.5314	5.08998	9.21504	90.679	59.6826	17.8856	8.30475	78.1696	121.801	18.0143
Disp1	1772.8	1416.49	1765.9	785.13	898.048	1079.9	1307.42	898.112	934.877	1412.2	1581.59	1313.05
Brox	1601.65	1805.6	1621.12	1767.5	1609.28	1561.12	1315.82	1837.1	1806.88	1708.42	1451.61	1806.44
Aida	2826.94	2860.97	2951.7	2772.77	2824.83	2570.96	2490.82	3059.71	2970.73	2984.85	2708.71	3065.44
Mia3	7297.24	6009.03	6952.3	4626.79	5018.85	5998.21	6830.86	5135.72	5345.88	6615.62	7185.34	6255.98
Taf1a	221.387	148.059	180.234	129.795	176.761	143.232	168.79	183.966	192.196	195.424	214.515	180.143
Hhipl2	5.96041	6.31959	4.92442	1.2725	4.18866	1.03044	3.73016	2.55508	1.18639	2.0571	2.72689	5.00398
Gm8214	0	0	0	0	0	0	0	0	0	0	0	0
Dusp10	277.585	312.368	326.982	279.949	339.281	329.742	316.131	256.786	247.956	321.935	277.233	249.198
1700056E22Rik	16.1782	14.4448	9.84885	26.7224	16.7546	12.3653	16.7857	19.1631	11.8639	8.22838	3.63585	17.0135
Gm23349	0	0	0	0	0	0	0	0	0	0	0	0
4930488B22Rik	0	0	0	0	0	0	0	0	0	0	0	0
Hlx	256.298	347.577	260.994	524.268	495.099	585.292	569.783	555.73	577.773	554.387	415.396	287.229
2017-03-01	0	2.70839	0.984885	0	0	0	0	1.27754	3.55918	2.0571	1.81792	0
2017-03-02	2377.35	2583.81	2407.06	2464.82	2209.1	2675.03	2436.73	2934.51	2655.15	2604.28	2321.49	2642.1
Mir1981	0	0	0	0	0	0	0	0	0	0	0	0
Gm23780	0	0	0	0	0	0	0	0	0	0	0	0
C130074G19Rik	156.674	409.87	299.405	193.419	114.769	312.224	248.988	205.684	176.772	251.994	158.159	200.159
Mark1	824.239	1012.04	878.517	1745.86	1811.17	1471.47	1223.49	1683.8	1668.07	1410.14	1117.11	848.676
Rab3gap2	2684.74	2229.01	2671.01	2301.94	2270.25	2395.78	2434.86	2468.21	2680.06	2648.51	2594.18	2231.78
Snora36b	0	1.8056	0	0	0	0	0	0	0	0	0	0
Iars2	2901.87	2744.51	2825.63	2808.4	2738.54	2853.3	2763.12	2824.64	2817.68	2750.34	2798.69	2868.28
Mir194-1	0.851487	1.8056	0	1.2725	0.837731	0	0	0	1.18639	0	0	0
Mir215	2.55446	0	0.984885	0	0.837731	0	0.932541	2.55508	4.74557	0	1.81792	0
Bpnt1	867.665	643.695	988.824	633.703	890.508	715.127	999.684	723.088	1078.43	704.555	975.316	628.5
4930532G15Rik	0.851487	2.70839	4.92442	0	4.18866	1.03044	0.932541	0	0	1.02855	0.908962	0
Eprs	11914.9	9297.92	9881.35	7152.7	6655.77	9326.54	8949.6	5681.23	6342.45	6730.82	7732.54	11269
9630028B13Rik	3.40595	1.8056	1.96977	0	0	2.06089	0	0	0	0	0.908962	6.00478
Gm2061	0	0	0	0	0	0	0	0	0	0	0	0
Slc30a10	0	0.902798	0	0	0	0	0	0	1.18639	0	0	0
Lyplal1	164.337	220.283	179.249	155.244	97.1768	227.728	169.722	158.415	115.08	160.453	163.613	208.166
Gm23821	0	0	0	0	0	0	0	0	0	0	0	0
Tgfb2	2133.83	2285.89	2447.44	7833.48	8333.75	1349.88	1483.67	10228	11101.1	2262.8	2321.49	1888.5
Gm26169	0	0	0	0	0	0	0	0	0	0	0	0
Rrp15	800.398	376.467	756.391	453.008	583.061	464.73	767.481	314.275	398.628	348.678	618.094	460.366
A430105J06Rik	13.6238	5.41679	12.8035	6.36248	20.1055	21.6393	10.258	10.2203	7.11835	8.22838	9.99858	18.0143
Gm3809	1.70297	0.902798	2.95465	1.2725	1.67546	3.09133	4.66271	2.55508	2.37278	4.11419	2.72689	2.00159
D1Pas1	1.70297	0.902798	0.984885	2.54499	0	0	0	0	2.37278	1.02855	0.908962	4.00319
Spata17	1.70297	0.902798	0.984885	3.81749	3.35092	3.09133	0	3.83262	5.93196	2.0571	4.54481	3.00239
Gm15508	0	0	0	0	0	0	0	0	0	0	0	0
Gm15509	0	0	0	0	0	0	0	0	0	0	0	0
1700007P06Rik	0	0	0	0	0.837731	1.03044	0.932541	3.83262	0	0	0	0
Gpatch2	659.051	607.583	602.749	575.168	597.302	543.043	557.66	643.881	589.637	652.099	627.184	584.465
Esrrg	24.6931	7.22239	25.607	21.6324	34.347	10.3044	5.59525	11.4979	17.7959	3.08564	3.63585	12.0096
Ush2a	0	0	0	0	0	0	0	0	0	0	0	0
Gm24557	0	0	0	0	0	0	0	0	0	0	0	0
Gm25095	0	0	0	0	0	0	0	0	0	0	0	0
Gm25269	0	0	0	0	0	0	0	0	0	0	0	0
Kctd3	1210.81	1064.4	1146.41	1045.99	1268.32	1034.56	1063.1	910.887	1054.7	847.523	965.317	1011.81
Kcnk2	22.9901	34.3063	41.3652	85.2572	65.343	26.7915	41.0318	53.6567	41.5237	55.5416	37.2674	31.0247
Gm24092	0	0	0	0	0	0	0	0	0	0	0	0
Cenpf	41.7229	192.296	178.264	146.337	187.652	128.805	126.826	33.2161	28.4734	59.6558	74.5349	46.0366
Ptpn14	4466.9	3510.98	4241.9	5185.42	5068.27	2829.6	3400.04	5692.72	6342.45	3578.32	3855.82	3739.98
Gm26574	5.10892	3.61119	0	2.54499	4.18866	2.06089	0	3.83262	4.74557	0	3.63585	11.0088
Smyd2	1781.31	1403.85	1743.25	1104.53	1182.88	1401.4	1715.88	887.891	1025.04	1381.34	1533.42	1415.13
Prox1	22.9901	9.93078	10.8337	3.81749	5.02639	18.548	1.86508	11.4979	5.93196	22.628	9.99858	23.0183
Gm17566	0	0	0	0	0.837731	0	0	0	0	0	0	0
Gm23153	0	0	0	0	0	0	0	0	0	0	0	0
Rps6kc1	1257.65	1105.03	1176.94	1193.6	1316.91	1191.19	1378.3	1203.44	1408.25	1318.6	1288	1185.94
Angel2	1493.51	1781.22	1442.86	1506.63	1597.55	1580.7	1244.94	1591.82	1474.69	1599.39	1307.09	1666.33
Vash2	214.575	437.857	194.022	514.088	263.048	369.929	162.262	254.231	136.435	229.366	116.347	466.371
Mfsd7b	283.545	244.658	267.889	249.409	392.058	265.854	300.278	347.491	418.796	344.563	339.952	307.245
A230020J21Rik	0	0	0	0	0	0	0	0	0	2.0571	0	1.0008
1700022P22Rik	0	5.41679	0	1.2725	0	0	0	0	1.18639	0	1.81792	2.00159
Tatdn3	152.416	166.115	180.234	194.692	208.595	161.78	110.04	181.411	189.823	182.053	179.974	214.17
Nsl1	21.2872	47.8483	55.1535	61.0798	76.2335	37.096	26.1112	20.4407	37.9646	29.8279	39.0854	21.0167
Batf3	0	0.902798	0	3.81749	0.837731	3.09133	6.52779	17.8856	9.49114	2.0571	3.63585	3.00239
Fam71a	1.70297	0	0	0	0	0	0	0	0	0	0	0
Atf3	115.802	102.919	134.929	131.067	161.682	173.114	152.004	335.993	274.057	211.881	238.148	123.098
Gm24748	0	0	0	0	0	0	0	0	0	0	0	0
D730003I15Rik	45.1288	29.7923	17.7279	34.3574	28.4829	19.5784	10.258	26.8284	28.4734	17.4853	27.2689	47.0374
Nenf	2871.21	3071.32	2869.95	2821.12	2639.69	2835.78	2559.83	2773.54	2268.38	3178.21	2736.88	3194.54
Tmem206	371.248	476.678	349.634	501.363	419.703	514.191	360.893	595.334	551.672	460.789	370.856	406.323
Ppp2r5a	2030.8	1914.84	1955	1579.17	1591.69	2085.62	2010.56	1490.89	1516.21	2031.38	2063.34	2002.59
Dtl	108.99	85.7658	152.657	124.705	129.848	115.41	155.734	45.9915	58.1332	96.6835	100.895	111.088
Ints7	808.061	807.102	754.422	614.615	592.276	760.467	802.918	449.695	454.388	643.871	715.353	810.645
Lpgat1	3858.94	3553.41	3652.94	3542.63	4131.69	3567.39	3808.5	3853.06	4387.28	4556.47	4555.72	3561.84
Gm22446	0	0	0	0	0	0	0	0	0	0	0	0
Gm26203	0	3.61119	0	0	0	0	0	0	0	2.0571	0	3.00239
Nek2	38.3169	131.809	97.5036	109.435	128.173	109.227	96.9843	79.2076	51.0149	91.5407	58.1736	69.055
1700034H15Rik	4.25743	13.542	7.87908	15.2699	10.8905	3.09133	12.123	7.66525	4.74557	7.19983	6.36273	7.00558
Slc30a1	697.368	626.542	770.18	505.181	703.694	589.413	654.644	701.37	673.871	611.986	703.536	614.489
Rd3	0	0.902798	0	3.81749	3.35092	0	0	5.11017	2.37278	2.0571	3.63585	0
Gm26670	0	2.70839	2.95465	5.08998	0.837731	5.15222	5.59525	0	0	3.08564	2.72689	4.00319
Traf5	362.733	420.704	413.652	584.075	707.045	340.046	407.52	438.197	410.492	352.792	379.037	384.306
Mir3473c	0	0.902798	0	0	0.837731	2.06089	0.932541	0	0	0	0.908962	1.0008
Gm26879	0.851487	0	0	0	0	1.03044	0	0	3.55918	1.02855	0.908962	0
Rcor3	662.457	754.739	707.147	721.505	676.887	688.336	499.842	610.665	519.64	702.498	573.555	784.625
Gm10516	133.683	110.141	102.428	82.7122	124.822	115.41	97.9168	103.481	110.334	159.425	152.706	136.108
Kcnh1	10.2178	3.61119	4.92442	1.2725	1.67546	8.24354	0.932541	0	3.55918	1.02855	0.908962	4.00319
Hhat	460.654	425.218	504.261	355.026	364.413	345.198	392.6	329.606	335.749	274.622	345.405	431.343
Gm22265	0.851487	0	0	0	0	0	0	0	0	0	0	0
A730013G03Rik	3.40595	0	0	0	0	1.03044	0.932541	0	4.74557	2.0571	0	0
Sertad4	1261.9	848.63	1331.56	992.546	1130.94	814.05	1070.56	1096.13	1324.01	1039.86	1209.83	846.674
Gm15867	74.0793	74.0295	51.214	134.885	98.8523	105.105	59.6826	102.203	61.6924	89.4836	81.8066	82.0653
Syt14	0	0	1.96977	0	0	0	0.932541	0	0	0	0	0
Gm23583	0	0	0	0	0	0	0	0	0	0	0	0
Diexf	526.219	338.549	501.306	300.309	456.563	408.055	479.326	343.659	380.832	368.22	476.296	388.309
Irf6	7.66338	13.542	13.7884	15.2699	21.781	11.3349	27.9762	3.83262	10.6775	0	2.72689	10.008
A130010J15Rik	229.05	211.255	245.236	173.059	240.429	226.697	220.08	189.076	226.601	183.081	222.696	244.194
Traf3ip3	0	2.70839	0	5.08998	5.86412	1.03044	5.59525	43.4364	33.219	6.17129	8.18066	2.00159
Gm15872	0	0	0	0	0	0	0	0	0	0	0	0
4930570N18Rik	0	0	0	0	0	0	0	0	0	0	0	0
1600010F14Rik	0	0	0.984885	0	0	0	0	0	0	0	0	0
Hsd11b1	214.575	176.046	178.264	100.527	124.822	516.252	452.282	158.415	134.062	848.552	709.899	290.231
G0s2	1003.9	621.125	1166.1	502.636	645.891	629.601	1535.9	631.105	625.229	512.217	1172.56	598.476
Lamb3	64.713	110.141	107.352	45.8098	32.6715	38.1264	45.6945	44.7139	45.0829	38.0563	50.9019	78.0621
Camk1g	0	6.31959	0.984885	6.36248	2.51319	6.18266	7.46033	0	3.55918	2.0571	9.08962	1.0008
4631405K08Rik	0	0	0	0	0	0	0	0	0	0	0	0
Mir205	0	0	0	0	0	0	0	0	0	0	0	0
[truncated: 36,721 more rows]
