# Supplementary material for: Homozygous receptors for insulin and not IGF-1 accelerate intimal hyperplasia in insulin resistance and diabetes
Source: Nat Commun. 2019 Sep 27;10:4427. doi: 10.1038/s41467-019-12368-2 (PMC6765023; doi:10.1038/s41467-019-12368-2)
Supplement: Supplementary file 6 — Source Data [file 41467_2019_12368_MOESM6_ESM.xlsx]

## Sheet: Supplemental Figure 1
Supplemental Figure 1a: Anti-IRβ
Supplemental Figure 1a: Anti-actin
Supplemental Figure 1b: Anti-IRβ					w=WT, k=SMIRKO
Supplemental Figure 1b: Anti-IGF1Rβ					w=WT, k=SMIRKO
Supplemental Figure 1b: Anti-actin					w=WT, k=SMIRKO
Supplemental Figure 1C anti-IRβ and anti-actin
Supplemental Figure 1D, VSMCs, anti-IRβ
Supplemental Figure 1D, VSMCs, anti-actin
Supplemental Figure 1D endothelial cells , anti-IRβ
Supplemental Figure 1D endothelial cells, anti-actin

## Sheet: Supplemental figure 2
		WT						SMIRKO
Control	1.00001	1	0.454054	1.54594		1.34626	0.247938	0.316327	0.399406
Insulin	6.09371	6.99695	8.93217	10.0202		2.8662	2.29775	1.77693	3.66069
Supplemental Figure 2: anti-IR strong exposure
Supplemental Figure 2: anti-IR light exposure
Supplemental Figure 2: anti-p-Akt
Supplemental Figure 2: anti-Akt
Supplemental Figure 2: anti-actin

## Sheet: Supplemental figure 3A
Body weight
WT	SMIRKO
41.2	41.5
40.5	39.3
	40.9
32	39.7
40.5	33.3
43	38
42.4	38.9

## Sheet: Supplemental Figure 3B
Blood pressure
WT	SMIRKO
89.2	79.93
100.62	101.902
93.575	96.7899
90.793	84.8773
85.0589	101.005
88.8547	79.4375

## Sheet: Supplemental Figure 3C
Insulin
6.75	10
6.92	3.2
5.04	9.4
7.6	6.68
5.2	8.16
7.13	10
3.246	6.986
9.271	10
7.674

## Sheet: Supplemental Figure 3D
Triglyceride			Cholesterol
WT	SMIRKO		WT	SMIRKO
115.273	91.973		78.585	98.646
151.622	125.526		142.946	101.153
121.797	107.817		109.512	93.631
129.254	122.73		97.81	86.944
139.506	156.283		105.333	110.348
119.001	109.681		152.977	137.095
98.497	94.769		116.199	142.946
106.885	104.089		122.886	123.722

## Sheet: Supplemental Figure 3E
			IPGTT
		WT n=8		SMIRKO n=8
		Mean	SD	Mean	SD
	0	118.625	36.7693	112.375	45.365
	5	238.75	31.1987	244.375	91.7246
	15	447.375	115.39	451.875	95.725
	30	523.5	36.1347	563.25	68.0268
	60	528.875	57.2325	538	66.3863
	120	298.25	123.956	375.125	129.829

## Sheet: Supplemental Figure 3F
				WT						SMIRKO
	Time (min)	0	30	60	120			0	30	60	120
		100	76.1062	44.2478	77.8761			100	64	49	57
		100	65.8065	50.3226	48.3871			100	49.3617	26.8085	49.7872
		100	67.8218	52.9703	58.4158			100	128.09	75.8427	121.348
		100	73.5577	67.3077	70.1923			100	99.569	71.5517	61.6379
		100	60.5263	51.7544	46.9298			100	86.8512	69.5502	63.3218

## Sheet: Supplemental Figure 4B
Intimal area
WT	SMIRKO
97.3017	39.0739
97.0779	88.1507
92.6158	75.8928
178.399	43.1784
66.3361	43.0898
79.814	16.6464
60.7052	90.7348
156.401	96.1223
114.31	63.3464
42.0231	33.8952
	15.763

## Sheet: Supplemental Figure 4C
I/M ratio
WT	SMIRKO
2.43249	0.459043
3.34711	2.26751
2.31517	1.34198
1.94182	1.02107
1.45511	1.04763
1.38285	0.314898
1.06657	2.14857
4.07285	1.77841
2.65998	1.65356
0.616835	1.08191
	0.313391
	1.33696

[truncated: 60 more sheets: Supplemental Figure 4D, Supplemental Figure 4F, Supplemental Figure 4G, Supplemental Figure 4H, Supplemental Figue 5, Supplemental Figue 6, Supplemental Figure 7A, Supplemental Figure 7B, Supplemental Figure 7C, Supplemental Figure 7D, Supplemental Figure 7E, Figure 1B, Figure 1C, Figure 1D, Figure 1F, Figure 1G, Figure 2B, Figure 2C, Figure 2D, Figure 2F …]
